# Supplementary material for: Identification and experimental verification of necroptosis-related prognostic gene signature and characterization of tumor immune infiltration in lung squamous cell carcinoma
Source: PeerJ. 2025 Oct 29;13:e20260. doi: 10.7717/peerj.20260 (PMC12579482; doi:10.7717/peerj.20260)
Supplement: Supplemental Information 6 [file peerj-13-20260-s006.xlsx]

## Sheet: Sheet1
	CAMK2A	CHMP4C	PYGB
Adjacent	79.3733	22.7733	50.76
Adjacent	56.93	22.2767	58.1033
Adjacent	48.9533	25.7667	49.2567
Adjacent	81.7767	21.7467	33.6967
Adjacent	68.0067	18.8133	20.4333
Adjacent	66.4333	7.88333	49.84
Adjacent	57.7867	16.9167	19.9833
Adjacent	57.9733	12.0867	6.47333
Adjacent	62.14	12.1233	34.07
Adjacent	75.0267	27.2167	38.8233
Adjacent	46.3767	19.12	43.1
Adjacent	80.9867	24.9467	41.5667
Adjacent	71.3	35.68	22.13
Adjacent	94.82	14.26	8.93
Adjacent	87.12	20.97	28.55
Adjacent	60.64	7.59	35.51
Adjacent	49.19	9.37	35.6
Adjacent	77.23	26.04	33.05
Adjacent	75.68	14.94	36.13
Adjacent	66.76	9.49	61.95
Adjacent	52.81	12.15	19.57
LUSC	13.8233	192.153	287.16
LUSC	19.4	121.357	275.777
LUSC	13.5167	138.747	361.553
LUSC	7.87667	41.44	103.023
LUSC	9.62667	95.3	197.973
LUSC	15.1067	229.66	251.64
LUSC	9.23333	217.97	226.507
LUSC	12.6433	108.153	164.13
LUSC	15.18	71.0867	90.1267
LUSC	29.0733	189.79	232.903
LUSC	33.1633	169.297	296.763
LUSC	17.4233	43.2	134.007
LUSC	11.72	150.07	172.67
LUSC	12.81	182.82	189.66
LUSC	9	75.1	225.83
LUSC	20.87	140.43	162.65
LUSC	13.39	68.82	190
LUSC	22.87	193.93	280.27
LUSC	13.85	102.32	109.14
LUSC	9.23	204.39	156.9
LUSC	14.92	154.96	218.23
