# Supplementary material for: Identification and experimental verification of necroptosis-related prognostic gene signature and characterization of tumor immune infiltration in lung squamous cell carcinoma
Source: PeerJ. 2025 Oct 29;13:e20260. doi: 10.7717/peerj.20260 (PMC12579482; doi:10.7717/peerj.20260)
Supplement: Supplemental Information 7 [file peerj-13-20260-s007.xlsx]

## Sheet: Sheet1
		EBAS-2B-1	EBAS-2B-2	EBAS-2B-3	NCI-H520-1	NCI-H520-2	NCI-H520-3
	Homo GAPDH	13.6412	14.4512	14.1266	13.508	13.7047	14.2656
		13.2419	14.2057	14.3187	13.8897	13.9598	14.3819
		13.5843	14.0209	14.5964	13.7295	13.5448	14.6092
										EBAS-2B-1	EBAS-2B-2	EBAS-2B-3	NCI-H520-1	NCI-H520-2	NCI-H520-3			EBAS-2B-1	EBAS-2B-2	EBAS-2B-3	NCI-H520-1	NCI-H520-2	NCI-H520-3
	Homo CAMK2A	28.4925	29.6305	29.2588	30.0756	30.8498	30.2841		Homo CHMP4C	28.514	28.7316	29.295	20.6702	21.0586	21.8013		Homo PYGB	21.4945	22.6577	22.2513	21.2416	21.1369	21.9044
		28.7401	29.5182	29.3106	30.2582	29.9804	30.6497			28.1616	28.937	29.5267	20.9375	20.9853	21.7227			21.5388	22.5287	22.3836	21.6147	21.0718	21.8834
		28.3164	29.4437	29.0633	29.8589	30.7898	30.5165			28.4533	28.837	29.6984	21.0983	21.1351	21.5194			21.8253	22.4447	22.2007	21.4804	21.2521	22.0932
	Δt	14.8512	15.1792	15.1322	16.5675	17.1451	16.0185		Δt	14.8727	14.2804	15.1684	7.16217	7.35393	7.53568		Δt	7.85324	8.20648	8.12473	7.73359	7.43226	7.63878
		15.4982	15.3125	14.9918	16.3684	16.0206	16.2678			14.9197	14.7313	15.208	7.04777	7.02546	7.34074			8.29692	8.323	8.06487	7.72501	7.11194	7.50149
		14.7321	15.4228	14.4668	16.1294	17.2451	15.9073			14.869	14.8161	15.102	7.36874	7.59036	6.9102			8.24101	8.42383	7.6043	7.75087	7.70735	7.48407
	ΔΔt	0	0.327993	0.280956	1.71631	2.29386	1.16727		ΔΔt	0	-0.592343	0.295634	-7.71058	-7.51882	-7.33707		ΔΔt	0	0.353235	0.271483	-0.119649	-0.420982	-0.21446
		0	-0.185724	-0.506352	0.870221	0.522374	0.769583			0	-0.188451	0.288271	-7.87197	-7.89428	-7.579			0	0.0260816	-0.232046	-0.571908	-1.18498	-0.795425
		0	0.690674	-0.265284	1.39726	2.51296	1.1752			0	-0.0529225	0.232915	-7.5003	-7.27869	-7.95885			0	0.182822	-0.636715	-0.490145	-0.533659	-0.756946
	2-ΔΔt	1	0.796644	0.823046	0.304325	0.203929	0.445262		2-ΔΔt	1	1.50769	0.814714	209.467	183.396	161.688		2-ΔΔt	1	0.782827	0.828468	1.08647	1.33884	1.16027
		1	1.13739	1.42045	0.547063	0.696225	0.586587			1	1.13954	0.818883	234.261	237.911	191.208			1	0.982084	1.1745	1.48649	2.2736	1.73559
		1	0.619564	1.20187	0.379649	0.175196	0.442822			1	1.03736	0.850914	181.058	155.276	248.801			1	0.880978	1.55479	1.40459	1.4476	1.68991
	mean	1	0.851199	1.14846	0.410346	0.35845	0.491557		mean	1	1.2282	0.82817	208.262	192.194	200.566		mean	1	0.881963	1.18592	1.32585	1.68668	1.52859
	AVERAGE	0.999885			0.420117				AVERAGE	1.01879			200.341				AVERAGE	1.02263			1.5137
	SD	0.148629			0.0670893				SD	0.200675			8.03612				SD	0.153235			0.180874
