# Supplementary material for: Identification and experimental verification of necroptosis-related prognostic gene signature and characterization of tumor immune infiltration in lung squamous cell carcinoma
Source: PeerJ. 2025 Oct 29;13:e20260. doi: 10.7717/peerj.20260 (PMC12579482; doi:10.7717/peerj.20260)
Supplement: Supplemental Information 8 [file peerj-13-20260-s008.csv]

	logFC	AveExpr	t	P.Value	adj.P.Val	B
ADGRD1	-3.91879911971529	3.29682726098756	-100.157161647368	0	0	1284.96747404495
TCF21	-4.86611592956957	3.98787670671362	-99.1595950378486	0	0	1274.82423395002
ECSCR	-4.16565404188521	4.99805622450058	-98.6029337409846	0	0	1269.12868881537
KANK3	-4.04739123996635	3.97112712085711	-93.9027925062541	0	0	1219.99834802493
FXYD1	-5.21552312787173	3.69232785758902	-92.6387301494343	0	0	1206.45838996602
ADAMTS8	-5.27758905602642	3.90313843475882	-91.4979768981354	0	0	1194.11655423169
NEK2	4.02905249800245	2.60285738573734	91.1988740706249	0	0	1190.8610603297
GINS1	3.87141025318702	2.60924796697172	90.6007706062565	0	0	1184.32667615627
PERP	4.45442854660371	7.49143490272873	89.7658427718941	0	0	1175.1498808717
AK1	-3.02945906248686	4.9396033737403	-89.2208721934901	0	0	1169.12513156317
GRK5	-3.81933392401083	5.30836900524346	-88.7928431463643	0	0	1164.37370484276
RNASE4	-4.8039132559121	3.68870847276297	-88.4263107668515	0	0	1160.29122765406
INMT	-5.5065797630595	5.80409175431	-88.3254678420085	0	0	1159.1658013022
ARHGAP6	-3.24102252189852	2.76159799822934	-88.2645451848125	0	0	1158.48542604908
FCN3	-7.09928691606089	6.76648731830697	-88.2584904650939	0	0	1158.41778861244
MYZAP	-4.62296933008988	3.66899881713199	-87.9056942326054	0	0	1154.47068135206
MYBL2	4.9995629156372	4.14786768430241	87.2140538251281	0	0	1146.6981077995
GIMAP5	-5.45854316550079	3.90243900122507	-87.1703602707131	0	0	1146.20554503257
ESAM	-3.52138807375086	6.60445813998701	-87.1367854747603	0	0	1145.82692752365
LIMS2	-4.13258402761783	4.83825359261517	-86.3217421949216	0	0	1136.60243151628
KIF4A	3.84920897196987	2.63685638626984	86.2419125319092	0	0	1135.69547340248
CENPA	3.68297972680651	2.58568757137294	86.2319796859741	0	0	1135.58258130582
TPX2	4.83008699046701	4.1888083535051	86.065584834664	0	0	1133.68998598075
SERPINB5	6.54992852776225	3.31149196537428	85.8324569848707	0	0	1131.03381701283
NOSTRIN	-3.56878035105354	3.60402762303634	-85.7676495030442	0	0	1130.294481559
DSP	4.98267407357006	5.63297369757696	85.4734747094025	0	0	1126.93330650203
CA4	-5.13447818068788	3.76556730905427	-85.4624219838829	0	0	1126.80685493439
TTK	3.60737883300285	2.3746437508591	85.2403139894371	0	0	1124.26322295362
CCNB2	3.92960153140755	3.63757321225838	84.8335934399544	0	0	1119.59274741684
TNXB	-4.24847588736953	3.58953721917434	-84.4964869709297	0	0	1115.70924614215
ABCA8	-4.04120138325264	3.16959917490763	-84.4632878478546	0	0	1115.32617777874
C12orf45	3.54983094859271	2.72092169898935	84.379356608251	0	0	1114.35724688728
SLC2A1	5.36384131163742	6.20188050048025	84.3302705019024	0	0	1113.79025472981
MAD2L1	3.38134521789916	2.69740709248575	84.1943183570156	0	0	1112.21862045948
CDCA4	3.13651413667467	4.31282230371355	84.1899386594249	0	0	1112.16795958192
NECTIN1	4.95342277275654	4.8438863146506	84.0508776966479	0	0	1110.55841519928
BIRC5	4.61062225249827	3.76092370835202	83.9734194058801	0	0	1109.66104434976
EXO1	3.3609436920057	2.12978408933305	83.8125831582728	0	0	1107.79580125213
KIF2C	3.80990848389989	3.23551498041767	83.8059232132761	0	0	1107.71850886516
NCAPH	3.6864564584123	3.03964841654037	83.7801900035888	0	0	1107.41981871883
FERMT1	4.54503974416236	3.08574315840372	83.725002040778	0	0	1106.77901746674
AURKA	3.57958632220486	3.40574713285681	83.6724060418202	0	0	1106.16802725096
PRR11	3.45300528187093	2.79922831031407	83.4410530609626	0	0	1103.47717046743
KIF11	3.59814326893495	3.14605396162935	83.4070221763888	0	0	1103.0809035435
MIF	5.48421641536699	4.74765104708218	83.3687269380309	0	0	1102.63484130545
CCNB1	4.12909068364813	4.24575508322118	83.329017181686	0	0	1102.17214641035
DEPDC1	3.18910630536034	1.88041344466168	83.1839627458715	0	0	1100.48062947697
ROBO4	-3.74583932609336	4.83446907005032	-82.9498799087165	0	0	1097.74643702434
CDC20	4.78352175493475	4.17712087290207	82.932403677942	0	0	1097.54208390381
NPR1	-3.72926113293745	4.23445399279975	-82.9160008473338	0	0	1097.35025406099
CKAP2L	3.21963488193343	2.11715703273993	82.871660566423	0	0	1096.83156112108
ADH1B	-6.53827030911655	5.67818870832995	-82.8701448529843	0	0	1096.81382676364
CEP55	4.24767210830622	3.19157486776098	82.5726794689115	0	0	1093.32885795701
ADCY4	-3.90915716609845	3.85677358931249	-82.0838172353463	0	0	1087.58195406821
CDCA8	3.78268434749712	3.54834739685048	81.9841378257994	0	0	1086.40715081198
SCN7A	-4.46394566461262	3.69134343379331	-81.45530177406	0	0	1080.15728237562
TNS2	-3.51334227895721	6.03051522298294	-81.4279261395245	0	0	1079.83296712388
TFAP2A	3.89101665617456	2.2381174633769	81.2668165526579	0	0	1077.92275326078
TIMP3	-7.34861533319755	6.59998567008893	-81.0783859223587	0	0	1075.6851906265
UBE2C	4.82000444384792	4.68770814429119	80.3682029430312	0	0	1067.21873925206
AUNIP	2.65259705290908	1.86668572304625	79.3542534609114	0	0	1055.03921841796
FAM83B	4.40085927264714	2.15617676779545	79.2601693604593	0	0	1053.90357445369
DLGAP5	3.78269457649442	2.70139794325784	79.1709884136783	0	0	1052.82624618188
ILK	-3.7353001438679	5.43742567341369	-79.1567621026397	0	0	1052.65431058248
MCM2	4.01087145432995	4.49255061597803	79.1182638980653	0	0	1052.18892307594
SKA1	3.34140992076818	2.20206865924284	78.8254576119988	0	0	1048.64415375709
GPR87	5.97882384351925	3.10032289418558	78.8010936083491	0	0	1048.34878636478
GINS2	3.64934323750089	2.69066978324431	78.7395684893181	0	0	1047.60262863099
CENPF	3.85800619948454	2.67509026731408	78.7223989042993	0	0	1047.39432899288
OIP5	3.18760143506029	2.42692792431262	78.656207131821	0	0	1046.5910022522
ANLN	4.05074878631431	3.19757969584288	78.1654546258979	0	0	1040.62041206953
SYNE1	-2.95506324384053	3.18346364669551	-78.0885444917844	0	0	1039.68236339115
SKA3	3.23313615071249	2.11726529172014	77.6360466272342	0	0	1034.15047051973
RAD51	3.21630392859929	2.53118972737025	77.4254134584264	0	0	1031.56787604129
ZNF593	2.95232570100555	1.53518854127709	77.2086360012773	0	0	1028.90491754115
CRIP1	-4.55901072882899	4.63194831278936	-76.9935804060169	0	0	1026.25805840597
UBE2T	3.81393840770988	4.36818816650248	76.7753247847048	0	0	1023.566655894
GPX3	-4.84710279060803	9.04654326939484	-76.7696653413252	0	0	1023.49679766717
STARD8	-3.07305736144211	3.98393036493149	-76.6271491300299	0	0	1021.73647112781
PCLAF	3.74824375371301	2.65436558580416	76.5364615603461	0	0	1020.61516161039
CD302	-3.46257269644481	4.38105687028892	-76.4391970776739	0	0	1019.41152929687
PEAR1	-3.32649162361051	3.97231105111743	-76.4201143936759	0	0	1019.17526232638
WFDC1	-4.13246959007428	3.34840473648273	-76.177659169223	0	0	1016.16988580584
DEPDC1B	3.00851201445306	2.02264819373741	76.1168216395218	0	0	1015.41475338944
TOMM6	-7.35618706025011	4.08894440317094	-76.0749875567131	0	0	1014.89526046128
CENPW	3.53629932539565	4.55544012295974	75.8379562736682	0	0	1011.94817551303
SGO1	2.44171394453671	1.53721950823013	75.8140967911257	0	0	1011.6511792909
ACVRL1	-3.23778097083311	5.71776405783341	-75.640760095826	0	0	1009.49164162511
SLC11A1	-4.58758544355971	5.74912039783142	-75.5241801515937	0	0	1008.03734372254
CDKN3	3.59036076750141	2.95988565181472	75.398345384485	0	0	1006.46590306074
MMP12	5.94042788942317	3.3874458958632	75.2751170553703	0	0	1004.9253074458
CDCA2	2.90204018048253	1.91378219603937	75.2504293233749	0	0	1004.61645940643
PGM5	-3.29404123268401	2.94521240945755	-74.9568317798556	0	0	1000.93829701972
CAPN3	-3.96947658388347	3.07055853044562	-74.9493647929155	0	0	1000.84462598182
RNASEK	-4.09995070362248	6.08717071871734	-74.8465162564671	0	0	999.553789486916
CDCA5	3.72618739459863	3.39690502601063	74.783065030251	0	0	998.756833181418
CDC45	3.88135656545275	3.09953201220128	74.5759508766284	0	0	996.152315318242
TAL1	-3.54750657059774	3.0289411404247	-74.5670187473527	0	0	996.039883248161
DES	-5.60950854819485	5.47227096664774	-74.5652154017229	0	0	996.017182773535
TOP2A	4.6076994999381	4.07538673355663	74.2855953124588	0	0	992.492916288716
XBP1	-7.14457532131946	3.97131979296746	-74.2620590182655	0	0	992.19586955328
MCM4	3.3124043328803	4.59946647989683	74.1483474178658	0	0	990.759860888953
TREX1	-4.46960200433895	2.48443302900756	-74.0464919204535	0	0	989.472341026701
CD68	-5.79933339717568	5.186989670485	-73.7790516286431	0	0	986.086151314931
CDC6	3.52734172607489	2.90142107093936	73.6641996570508	0	0	984.629474893537
MELK	3.81978782580885	2.97783815537662	73.6254353320142	0	0	984.137487039156
TRIP13	3.89387778823282	3.34186349646315	73.6247151417999	0	0	984.128344941576
EEF1G	-8.66833663184961	5.61641029496701	-73.5670150742437	0	0	983.395709148823
AGTR1	-2.99608588014082	2.41804121630799	-73.451685742555	0	0	981.93020578871
FHL1	-4.39435786049011	5.96636089726015	-73.4094642247352	0	0	981.393314774008
MCM10	2.92876289086805	1.93270575457195	73.4074592253042	0	0	981.367814065604
CDC25A	2.8284202553284	1.9340221617953	73.3976895139185	0	0	981.24355086286
BEST1	-3.08062470415261	2.92018801875342	-73.2616083259136	0	0	979.511576013458
ANKHD1	-3.84248516356018	3.58149046951451	-73.2532477284577	0	0	979.405097808185
WDHD1	2.43053588471051	2.58016908956507	73.0664794578945	0	0	977.024397070801
ICAM2	-3.25086709777759	4.58819634568974	-72.989048755711	0	0	976.03623750902
GABARAP	-2.11830875988181	7.38562037110583	-72.7122337918161	0	0	972.497971176229
CKS1B	2.63069668476464	4.66240535598754	72.6439490435112	0	0	971.62380511495
NOVA2	-2.60982625574136	2.45378463265118	-72.5728941151072	0	0	970.713609457224
AOC3	-4.18205106246497	6.36490644183883	-72.5382237705939	0	0	970.269281303641
RGCC	-3.72702628708422	8.43329103804099	-72.5184191738333	0	0	970.015407800644
PDLIM2	-2.49761688548105	3.95471342197361	-72.3833632366276	0	0	968.282938373758
NDC80	3.19621150219898	2.65248385403045	72.3601410116241	0	0	967.984837768225
RCC2	2.28025727686073	6.67519511330763	72.2859456442419	0	0	967.03198698544
KIFC1	3.4805918848547	3.64347170235562	72.2801595393122	0	0	966.957652620038
TEK	-3.39851965529256	4.1695571487559	-72.1248146323232	0	0	964.960491257551
ORC1	2.85645248237405	2.47567120128825	72.0719607857632	0	0	964.280353523101
ST6GALNAC6	-2.15228975303481	6.05469265375282	-71.9254912709509	0	0	962.393863420111
NUF2	3.41971273500142	2.72855236422733	71.7383333831471	0	0	959.979718806786
CAMK1	-2.93433555392958	4.11363377570718	-71.7055832239388	0	0	959.556859797281
RMI2	3.48140796816936	3.08833833342923	71.6693258933857	0	0	959.088572876793
PTH1R	-3.46174468836668	3.28577372944416	-71.6676131821825	0	0	959.066448345083
NUDT1	2.53383695115973	4.17611050098407	71.5928782860466	0	0	958.100704651942
CCDC85A	-2.83490752032458	2.25697811323975	-71.5303555930929	0	0	957.292274069525
RASGRP2	-3.40484145255932	3.61128525829918	-71.5142880804498	0	0	957.084444963804
IFI30	-6.93293519662758	5.69715956753526	-71.4985212712476	0	0	956.880476336926
RSRC1	2.21137946698709	3.80294257505606	71.458167163869	0	0	956.358301030037
LDB2	-3.36294400037535	4.58451014924477	-71.3505400786934	0	0	954.964702534562
RAD51AP1	3.27320432923467	3.08393070642366	71.2041690027861	0	0	953.067276442393
KPNA2	2.93790329347653	6.03719998641883	71.1860590435265	0	0	952.832342024589
STARD9	-3.12075633218598	2.70662079653647	-71.1373523363107	0	0	952.200297340176
TBX2	-4.1542468631348	5.83365081430139	-71.0936381888883	0	0	951.632804192623
GJB2	6.40786504129139	3.83603100923547	70.9926149124826	0	0	950.320479360463
EFNA4	2.27493412223957	4.32566527643836	70.9831484621259	0	0	950.197446315245
PIGT	3.15576374355315	6.28522964997856	70.9759364741594	0	0	950.10370694761
RHNO1	2.61022296754139	4.64996735745303	70.9438998484047	0	0	949.68723085564
DENND3	-3.11714506896151	4.55679335641292	-70.9244555917037	0	0	949.434397302568
IGSF9	4.24702989880059	2.83642141596255	70.8760188588145	0	0	948.804383391148
GJB5	5.27973179238207	3.00165424681348	70.7896375401052	0	0	947.680148201478
RASGRP4	-2.7658787055063	2.89459012927292	-70.7056186147187	0	0	946.585824806509
A2M	-4.06885700203535	9.8694982524493	-70.696818527168	0	0	946.471158461693
UNG	2.40216696265275	5.33253477123615	70.5899339252373	0	0	945.077716072356
KANK2	-2.86650265870352	5.85423818534706	-70.5845713661082	0	0	945.007769867488
HMGA1	3.1520189925099	7.51405626330962	70.5589647333528	0	0	944.67372504852
PARPBP	2.5719403806864	2.02806278402445	70.5476338645955	0	0	944.525886638372
PITX1	5.22084270187715	2.975842566767	70.4967172629593	0	0	943.861372079185
TK1	3.79107229771246	5.60546254997578	70.4805163389799	0	0	943.649869652488
TDRD10	-3.01619171954176	2.56623684255385	-70.4434932135051	0	0	943.166419027953
ASF1B	3.74292709586179	3.68600762135195	70.3697067173315	0	0	942.202431591268
KREMEN1	-3.99973218999972	2.22325539284559	-70.3674643910355	0	0	942.173126633194
TMEM100	-5.73330512963034	4.86996724954717	-70.2724024725659	0	0	940.930221253518
FAM107A	-4.80993624014359	4.55745762789132	-70.2629334964682	0	0	940.806359352839
NDST2	-3.30485041795423	3.3884926269157	-70.1309198164497	0	0	939.078418878861
TEN1	-4.24336257075335	2.95194300256387	-70.0646889298699	0	0	938.210746321975
SCUBE1	-2.8733610208328	2.11070613075462	-70.0235591876881	0	0	937.671657858806
CLDN5	-4.25662688226823	6.15767715235447	-69.9634913176765	0	0	936.883990103475
EPN3	3.60791094565111	2.34283333749829	69.943137840432	0	0	936.616999590413
CHEK1	2.4303530165228	2.6068549625911	69.9260627193069	0	0	936.392975981325
MUSTN1	-5.02208827585281	3.0180970207434	-69.924784848925	0	0	936.376209092323
KIF14	2.66999836058283	1.72044425245711	69.8892290707792	0	0	935.909606120017
IRF6	3.97916185627067	5.43741179099966	69.8560980745583	0	0	935.474690128397
KIF20A	3.69509311243698	2.88322336964898	69.8548765062955	0	0	935.458651935825
TP63	6.3034913710181	3.76742714489524	69.8517293435417	0	0	935.417331453602
ECT2	3.1023892128978	4.33444116355011	69.8467212560032	0	0	935.351575671316
MINDY4	-3.52772325848201	2.86255592940244	-69.8167498692492	0	0	934.957992157337
PTTG1	3.14558797358864	4.45407096737558	69.308040081478	0	0	928.261488549144
BUB1	3.10151528973152	2.85925967308844	69.29228065059	0	0	928.053548502949
ASPM	2.9069056104215	2.02457329690388	69.260718042868	0	0	927.637002936469
SAPCD2	3.66990554257914	2.57685726547501	69.247690934556	0	0	927.465044146962
FBXO45	2.73638359575076	3.69727376320654	69.2188856302768	0	0	927.084740772717
DSG2	4.2615810140548	5.15144743537599	69.1303282037277	0	0	925.914942555092
ERCC6L	2.46250122274504	1.59141105594113	69.1054577828833	0	0	925.586250138335
LRCH4	-3.50097320227911	5.13029771093115	-69.0846362277033	0	0	925.311012023032
ARHGAP11A	2.7360767838585	2.75452781138597	69.07749916397	0	0	925.216656058392
SARNP	-4.35864034991923	4.31552840454843	-69.0142009367403	0	0	924.379554177587
CKAP2	2.67661635774238	3.78567302428885	68.9637322635717	0	0	923.71177956187
SOD3	-3.59952150332196	6.47444614897804	-68.9381990292144	0	0	923.373822401039
NOTCH4	-3.32705893063283	4.63248638179945	-68.9353605682165	0	0	923.336247838965
KRT6A	8.91150200708997	5.93867638228857	68.88555539945	0	0	922.676788846728
DBNDD2	-3.3188524728212	4.03193592271767	-68.8581914249427	0	0	922.314343417881
RFC2	1.94297495831055	5.25283505323391	68.8080442851196	0	0	921.649896398516
ZWINT	3.75014965811042	4.09713229336111	68.6779710253969	0	0	919.925040936095
ARHGEF15	-3.18011475538638	3.93746667344742	-68.6325270550543	0	0	919.321950763302
CSE1L	2.05891176739669	6.19708357270637	68.6002355175028	0	0	918.893258275498
FGFR4	-3.98155681013857	4.84374339295663	-68.5510006134813	0	0	918.239392234097
SCARF1	-2.70334495298481	4.30567945870207	-68.5341599803168	0	0	918.015673378539
GJB3	4.72915090440771	3.04741599235632	68.4771538910295	0	0	917.258127351248
BTNL9	-5.30363280428391	4.71520841849812	-68.4345065165608	0	0	916.69113937068
PRC1	3.02398784976798	3.96677141647256	68.3721207215373	0	0	915.861343048832
SPSB3	-4.31853801863598	3.88735062411963	-68.293465482547	0	0	914.814485244009
CENPI	2.33709617557682	1.84747754536722	68.27610187676	0	0	914.58328587342
KRT16	7.79976554975639	3.99917678513591	68.2409716109556	0	0	914.115410449147
SEMA3B	-3.86127875124819	4.86344997693671	-68.214190188943	0	0	913.758628554726
CENPN	2.42916181590008	3.10649746404517	68.1737962584931	0	0	913.220339068053
ITIH4	-3.75453821676521	2.38965256719766	-68.0962162652046	0	0	912.185961963551
ELP4	2.96059536732479	2.88716339906494	67.8854723101256	0	0	909.372475159722
PBK	3.85322745131251	2.71237635881712	67.8601522804382	0	0	909.034088827362
CBLC	4.26392872095428	3.70882869976976	67.7814316502794	0	0	907.981546876001
DSC3	6.14600179838127	3.23272124484822	67.7173523853903	0	0	907.124220975193
KIAA0408	-3.42789556558025	1.95483566713488	-67.7042749486884	0	0	906.949195600646
S1PR1	-3.35950026853715	5.76654303760243	-67.6816540300676	0	0	906.646394107128
USHBP1	-2.8097109121109	2.56718889826262	-67.5593128024051	0	0	905.007683071751
GAPDH	2.58232780251874	10.9276704911866	67.4783193447978	0	0	903.921821041449
CLEC3B	-4.35766458082222	5.69153598507679	-67.4443102177809	0	0	903.465633233757
WDR72	3.89442992438693	2.16530297984923	67.4120586385065	0	0	903.032892340505
SH2D3C	-2.81914201872584	4.78545323904151	-67.4113213337756	0	0	903.022997972135
PRX	-3.65759303042826	4.2757373651688	-67.402831085939	0	0	902.909057148749
SGCA	-3.50617824235008	3.61343168611554	-67.3992512113501	0	0	902.861011921402
ACAD11	-4.24480863721831	3.05958254055608	-67.3934460578006	0	0	902.783098120982
FOXM1	3.93129873844656	3.79139842050806	67.3560919174749	0	0	902.281653138671
TMEM182	1.99043914950571	1.71708997235985	67.3505910699644	0	0	902.20779515955
TRIM34	-2.66103287604191	2.12884747342402	-67.3098771459828	0	0	901.661030322705
CDT1	3.39208054245251	3.17063508721232	67.2727221211415	0	0	901.161885613935
EDNRB	-3.62907482914859	4.51797799965702	-67.1732116296807	0	0	899.824233047406
PKNOX2	-2.93129849042673	2.78429455176496	-67.1324289722922	0	0	899.275675083245
GNGT1	2.46241628802067	1.10532218137632	67.1034685769693	0	0	898.886014051278
MND1	2.80742671366074	2.0970984298526	67.0945722697378	0	0	898.766294300746
TSPAN4	-2.60089544507562	5.38486487317653	-67.0492982819627	0	0	898.156883690164
ABI3BP	-3.61482308364912	4.29943550506031	-66.9321421643997	0	0	896.578757380315
NUSAP1	3.37512342526345	4.34477659383123	66.9320905339303	0	0	896.578061538541
DSG3	6.79092067447163	3.18509337790048	66.9216850011852	0	0	896.437816000134
NDC1	2.2706063947373	3.94227427060811	66.8340183154431	0	0	895.255728014628
ALDH3B2	4.5749923813973	2.78153632384039	66.795726957006	0	0	894.739120647997
VIPR1	-4.80534505677187	5.06530239572414	-66.7306301319772	0	0	893.860461571192
CHRDL1	-4.56356548059264	4.97996103918506	-66.666214860693	0	0	892.9904983118
HMMR	3.04561485985264	2.45465883353795	66.6537667903406	0	0	892.822322574825
HLX	-2.92860101306675	4.05475360360338	-66.6431870915685	0	0	892.679374168698
SNX15	-3.62502001806101	2.80905206135886	-66.6053025583913	0	0	892.167383495183
TFAP2C	3.53165727546959	3.43066172787708	66.5419840287869	0	0	891.311277753642
KNL1	2.31707707443575	1.76228391504602	66.5095854508905	0	0	890.873041456484
FHL5	-3.26967860426965	3.07590152701267	-66.4227446769451	0	0	889.697771731232
ARL6IP4	-5.64750181980267	5.12457254413724	-66.3890911052644	0	0	889.242071873784
CELF6	-3.46617864229145	1.96984098994448	-66.3852904618958	0	0	889.190599103744
FERMT2	-2.83133965079966	5.16216823704052	-66.3486904716258	0	0	888.694829608117
VEGFD	-4.53863617162222	4.07407033023011	-66.3249622900812	0	0	888.373330060259
DTL	3.26300608929288	2.73185323678186	66.3185413254768	0	0	888.286318953266
FZD4	-3.21893359701994	4.69900541303752	-66.3150422690685	0	0	888.23890080254
SPDYE3	2.05909350122022	1.70366830287735	66.276253938506	0	0	887.713153781367
TBX4	-3.59807673539144	4.1581733680417	-66.2635398265872	0	0	887.540783773376
ITGA10	-3.68612924621925	3.09537437901749	-66.203451833122	0	0	886.725883162426
CMSS1	2.35987257554	3.72467449349413	66.1508317628542	0	0	886.01190151592
BBS1	-2.89688095611744	2.80432233721959	-66.0788637195045	0	0	885.034850966262
CDH5	-3.17414081625531	5.64421215272266	-66.0764247146167	0	0	885.001727609189
BUB1B	3.28689609149099	2.8876182422747	66.0242015596426	0	0	884.292328205842
CENPL	1.94835213224471	2.33748726717552	66.0010417471261	0	0	883.977619344809
PPP1R14A	-3.61495657679448	5.287775905012	-65.9884211069796	0	0	883.80609541608
CDK1	3.372271745941	3.99971698662254	65.9782745971939	0	0	883.668182745404
PTPRB	-3.02395539398471	4.01469601966968	-65.9662161275295	0	0	883.504266215127
UHRF1	3.11334491452198	2.52019410604195	65.9623874394557	0	0	883.452217339071
SUV39H2	2.00014365041794	2.8089006905442	65.9274378357751	0	0	882.977014709037
PDE1B	-2.15981068754321	2.36531249422017	-65.8832694419742	0	0	882.376253856568
CFP	-2.88447408779086	2.98998147381169	-65.8764180490641	0	0	882.283042714366
SPC25	2.99313282758636	2.6326563440128	65.8635201873576	0	0	882.107555706408
TNS4	5.1858910218747	3.21825998170168	65.8254956716469	0	0	881.590080328285
GTSE1	3.07928420987965	2.54934224234662	65.8251407720957	0	0	881.58524967501
CDH3	4.86137125219722	4.11372850785179	65.7945099414393	0	0	881.168265789018
HSPB6	-3.95215699544259	4.92238795893265	-65.7909693689201	0	0	881.120059883345
ECE2	3.03333386450923	2.59401832992405	65.6653647912121	0	0	879.40893140017
HJURP	3.3123286775375	2.89292988629497	65.6386736556808	0	0	879.04506712917
ACAA1	-1.63688573641497	5.05126548535265	-65.636760096613	0	0	879.018977393455
CCNA2	3.25083330173706	3.85990672549718	65.6000622096867	0	0	878.518546967694
ZC3H11A	3.48870619078504	3.77115932639749	65.5990957159085	0	0	878.505365167916
ARHGEF10	-2.72587140787517	4.25949436221372	-65.589938071494	0	0	878.380460391428
CORO7	-2.61446432881097	3.90701485386481	-65.505599055342	0	0	877.229646724688
PAFAH1B3	2.85084854897275	4.93438082230394	65.3041355659686	0	0	874.47715092772
FLI1	-2.74265645089208	4.25094090337489	-65.303195224947	0	0	874.46429191146
RTEL1	-3.55380546906324	2.80820283317964	-65.2018553786327	0	0	873.077853060608
MIS18A	2.52371847511149	3.830635514006	65.1977325334284	0	0	873.021421541532
RAP2B	2.63545238043782	4.90144674644187	65.1540649193371	0	0	872.42359289251
ZNF410	-2.37487396149434	2.67153558736396	-65.1378141134666	0	0	872.201052840772
CCDC34	2.65801631263168	2.84886615200777	65.0557300622924	0	0	871.076493266266
EPAS1	-3.39398896190342	8.4545381066719	-65.0397238781891	0	0	870.857111066596
PLK1	2.92598076082759	3.61303264288148	65.0058569308444	0	0	870.392824436732
KIF15	2.4521958340047	1.96184304094035	64.9826500092949	0	0	870.07459662254
ITGA8	-3.46608904142579	3.79279383342659	-64.9615350532442	0	0	869.784997946729
NPM3	2.75927787738416	5.62058337445535	64.960452662736	0	0	869.770151130685
C18orf32	-2.09165851256534	3.39799485482494	-64.953840412522	0	0	869.679449828024
UQCC3	2.30554819398972	3.94321101332829	64.9449141379092	0	0	869.556998200263
OLA1	1.96055533970504	4.96131272282825	64.90386965491	0	0	868.993820017852
NXPH4	4.52253606772413	2.63218004976221	64.858931596844	0	0	868.376981155778
GDF10	-4.11774249715533	3.24435642443198	-64.8380259822848	0	0	868.089937618912
ITGA1	-2.91843067832395	4.64120093018322	-64.8081633932881	0	0	867.679818022007
GID8	1.67480781297684	5.62787035280913	64.7471720031906	0	0	866.841850134353
RRM2	4.02192296134858	3.83234375855575	64.697867803989	0	0	866.164121061938
CTSV	3.79481261397289	2.37272778293949	64.6599170261221	0	0	865.642251871266
KCNK3	-4.00017270093344	3.76896455334667	-64.6436122625882	0	0	865.417987432905
LAT	-3.98630747282637	2.92609028627778	-64.6340770491472	0	0	865.286819915045
STBD1	-2.99360926552927	3.40166374110856	-64.6110620749301	0	0	864.970177329914
CCBE1	-3.24154247840061	2.94341589442466	-64.5839338029435	0	0	864.596860192776
TMEM35B	-2.02963036523192	5.37567065394153	-64.518122039253	0	0	863.690837580422
ALDH18A1	2.08377205908764	5.43794937701762	64.4313445056048	0	0	862.49536998149
NIPSNAP1	2.66766370885868	5.51837616447317	64.4082599026706	0	0	862.177195558796
FOXF1	-3.36593240027741	4.61833616967949	-64.3634358677737	0	0	861.559200430612
CCNF	2.29033777042379	2.84178748480734	64.3560327875525	0	0	861.457109423521
RACGAP1	2.39676335272585	4.33539900383095	64.3424335540202	0	0	861.269553817412
XRCC2	2.57276623466316	1.84468975433981	64.3234972625587	0	0	861.008353669716
CHAF1B	2.26637349706106	2.61427445086203	64.2840760900919	0	0	860.464451505142
PLSCR3	-4.17400547245947	3.57237227572025	-64.1150614587719	0	0	858.13035800557
APOO	2.53744914863191	4.2933699794072	64.0859342153483	0	0	857.727755961008
ADGRF5	-3.34943867534707	5.84185233959508	-64.0421885835543	0	0	857.122899957264
CSF3R	-4.27004246726769	5.42620659754182	-64.0303049899253	0	0	856.9585489017
FLAD1	1.72300826670435	4.9065698022718	63.9752524808875	0	0	856.196941689458
CDCA7	3.32190324358047	3.01024520365452	63.9732272620829	0	0	856.168917306429
CENPE	2.31660631656176	1.80932551579176	63.9292205989194	0	0	855.559841427088
RASL12	-2.95763704321517	4.82282135240284	-63.8980141295552	0	0	855.127782721273
YWHAZ	1.7136942019941	8.16507516186539	63.8787784775393	0	0	854.861402251476
STIL	2.18523517485999	2.18223129999808	63.8267857588476	0	0	854.141165225079
EIF4A1	-5.29372745446714	5.93513871606788	-63.7854751622626	0	0	853.568666660133
NPFF	-3.77059764267725	2.09589071095624	-63.7848524279278	0	0	853.560034954067
CSRP1	-2.63779399968254	7.56581938388618	-63.7533358343563	0	0	853.123121817334
PGAM5	2.25249796123415	4.9041737655269	63.6486035864046	0	0	851.670344451793
ZWILCH	2.03546242334044	3.36347492568154	63.5920712628393	0	0	850.885603273131
TNFSF13	-2.59967023724158	5.40188496399754	-63.5788194346121	0	0	850.701593900867
CDC25C	2.41938649546695	1.65763778251757	63.5696840046411	0	0	850.574730515213
TRIM29	5.22822204302937	4.18081433235929	63.5337432304988	0	0	850.075522410982
FBLN5	-3.43228167007803	5.75117613004535	-63.4796206508634	0	0	849.323473154631
NCAPD2	2.56698293484592	5.23898805333845	63.4683388981491	0	0	849.166664358151
NCAPG	2.89258593877922	2.56127331858387	63.4678076252446	0	0	849.159279634
C17orf49	-2.94387252372464	3.36847650433515	-63.4646058326512	0	0	849.114773794241
HPRT1	2.25055350743988	5.76935781638951	63.4184322517072	0	0	848.472807081684
TICAM2	-2.74220553491513	1.75504358208306	-63.3794873664045	0	0	847.931138825646
IL1RL1	-5.68338287802208	4.29876007366709	-63.3710970069908	0	0	847.814416290094
SORBS1	-3.08233350258932	3.82826418788883	-63.347838007309	0	0	847.490803147257
MAMDC2	-4.22057743452814	4.17961107608862	-63.3270191566317	0	0	847.201084282224
ARNTL2	3.39885591278037	3.38210704199509	63.2897658087002	0	0	846.682526462247
TNFRSF6B	-5.87465527666969	3.26543338517012	-63.2555762333156	0	0	846.206464834234
DGUOK	1.57127393941255	6.24266453778682	63.2488513680013	0	0	846.112809644333
RAB10	1.82706440722608	6.98058178616649	63.2136292052048	0	0	845.62218986785
AATK	-2.68024457115483	3.25439905602051	-63.2057208571823	0	0	845.512011116594
PTGFRN	3.1583252278231	5.1782797341	63.1433548183752	0	0	844.6428595265
RAD54L	2.91780844102644	2.45545157709857	63.1333396554265	0	0	844.503240464741
GPR17	-3.41362644157214	2.35326908615206	-63.0999803172784	0	0	844.038096268236
ADD1	-1.72738928443053	6.55585470201725	-63.0680101071516	0	0	843.592192233872
SPNS1	-3.69806518873819	4.22015275625644	-62.9870804395544	0	0	842.462862098529
FEN1	2.94231946759343	4.6662029353834	62.9514800844628	0	0	841.965821724376
GMPS	2.01070616697069	4.79819094236995	62.9400542182395	0	0	841.806264333119
MRPL47	2.38733516106759	6.06108073684225	62.9371450989386	0	0	841.765637132793
ANGPTL1	-2.95072608307293	2.66276370343173	-62.9147440684494	0	0	841.452761283924
TSTD3	-2.01037614335482	1.31180406664755	-62.8989225085696	0	0	841.231743687017
EFNA3	2.7748488110608	2.61647993685001	62.8957502076822	0	0	841.187424840058
ABHD16A	-2.58370132294295	4.13177996902259	-62.7939929160562	0	0	839.765156990965
TRPV1	-2.48036246079458	1.56116162303504	-62.7871664667367	0	0	839.669697423234
CFD	-3.85387630930152	7.14940665770462	-62.7713516055385	0	0	839.448523715132
ILF2	1.74195406357291	7.79458103776996	62.7448147608663	0	0	839.077331550006
PREX2	-2.35156729139608	2.26584367909834	-62.7245584923625	0	0	838.79393217016
MTFR2	2.25734641363053	2.2692827630351	62.6922471045273	0	0	838.341768064664
CD81	-1.45501396813157	8.50636292620175	-62.6882967011301	0	0	838.286477427433
KIF18A	2.20309619154525	2.2057080560795	62.6732433205741	0	0	838.075769582684
SHE	-2.6350729147608	3.02066165935129	-62.660940137648	0	0	837.903536447717
ZFP64	2.27528926503895	3.10167079458756	62.659676679227	0	0	837.885848141634
TPK1	-1.43034614556948	2.0222674336558	-62.6465654860622	0	0	837.702280924888
PCNA	2.74979423570662	7.02441110156544	62.6319612523279	0	0	837.497784873154
LIN9	2.09762610802565	2.42684207139651	62.621098621434	0	0	837.345663548868
SAP25	-4.68170888518783	3.29894964590234	-62.6068428223902	0	0	837.146001791095
TOMM22	2.19018342434888	6.30747543877097	62.5925839135232	0	0	836.946271290535
LYVE1	-3.61568394538071	4.24054441249853	-62.5632580205472	0	0	836.535412053626
PTPRM	-2.73409551600616	4.71688702595015	-62.5593529916958	0	0	836.48069409623
PRPS2	2.09191076157319	5.335028838936	62.4743364515039	0	0	835.288958760563
BRIP1	2.26706630728715	1.58829887763823	62.470926018203	0	0	835.241133679232
RAMP2	-3.07223821001668	6.55382751384733	-62.4359280378935	0	0	834.750267769723
AGER	-5.61628001515755	7.47306576724874	-62.3657731972377	0	0	833.765850188674
GRHL3	4.04508087646538	2.03110683257723	62.349440704558	0	0	833.536583924409
NEIL3	2.42927979199246	1.4788512192341	62.3354173138747	0	0	833.339705121337
XXYLT1	2.59592838939228	3.92645898239676	62.3141597694389	0	0	833.041217233693
KRT5	8.33141376826004	6.39129953678636	62.2634496944802	0	0	832.328945136521
SPTBN2	3.05019408003669	2.95205583458288	62.2491059070804	0	0	832.12741486251
EGLN2	-2.65518509478288	5.19797464480127	-62.2255209489287	0	0	831.795990592696
BRI3BP	2.23907120288681	3.39147406121649	62.2018389685692	0	0	831.463133467754
LILRB3	-3.25319535194866	3.74189148580202	-62.175507688963	0	0	831.092957939366
NUP155	2.10741277393812	3.83981131763364	62.1553678295162	0	0	830.809765748824
GPS2	-3.5773386103358	4.42391929467367	-62.0739603707898	0	0	829.664559523557
JUP	2.82971640206279	7.8131212582249	62.0710238887504	0	0	829.623234939076
HMGB3	3.23676360122966	4.8465440574449	62.0557421194038	0	0	829.408160054218
ZNF23	-2.76440191494132	2.25036013010322	-62.0480598537238	0	0	829.300029261881
TNS1	-2.95171591135595	6.3144990240203	-62.0427825172152	0	0	829.22574450898
TUBA1C	2.95278200152563	5.98825856410506	62.0422080721281	0	0	829.217658306211
PCSK7	-2.29504023412829	3.62738262303121	-62.0232499423424	0	0	828.950770319477
TPI1	1.99063654668647	9.08874633104159	62.0098400671471	0	0	828.761962366248
MYCT1	-2.53462415614113	3.9025536823764	-62.0043560201159	0	0	828.684741811672
MYL3	-2.18183747623584	1.90034913528997	-61.9789016319135	0	0	828.326271099762
FHOD1	-2.48895598832732	5.55439408598538	-61.9686489541123	0	0	828.181861280848
LYPD3	4.9077004560513	4.18640161973535	61.8944532924557	0	0	827.136419932733
RAMP3	-3.44868058989763	6.25195938679102	-61.8825425909732	0	0	826.968530491726
PDE1C	-1.99326475823314	1.55267251585791	-61.8535095135399	0	0	826.559215635585
AMY2B	-3.03224010832697	2.71175953258236	-61.8051242596929	0	0	825.876836615288
POLQ	2.41688044316177	1.60602332548664	61.7963501692339	0	0	825.753064117959
KRT6B	7.09704312117216	3.53903510014495	61.7040671295833	0	0	824.450685272942
SNRPB	1.89735640494072	8.45101017276889	61.6593158115069	0	0	823.818734232912
AURKB	3.49820522337536	3.54808379402789	61.6464671312833	0	0	823.637246911606
FGR	-3.11533135865172	5.65678811319764	-61.6422979681327	0	0	823.578353161806
DDIAS	2.6107305188857	2.15940413886068	61.6296118885969	0	0	823.399135841027
SLIT3	-3.58246677464548	4.29422768412754	-61.6282448810298	0	0	823.379822814217
APEX2	1.69121091020194	4.91292748358652	61.553746683544	0	0	822.326963710785
ZBTB16	-4.29541881564876	3.03356075156967	-61.5204635485268	0	0	821.856360637172
FLT4	-2.80340482835648	3.93489708951744	-61.4950864245957	0	0	821.497451058474
MGME1	2.0686514868807	4.74495706037762	61.4776815501892	0	0	821.251246947687
GGTLC1	-4.34688985015332	3.45262560356305	-61.4747701546068	0	0	821.21005954113
RFC4	2.73708805142227	4.47805856202158	61.407770960474	0	0	820.261932823321
MKI67	3.3938865643691	3.19969049465921	61.394684823414	0	0	820.076681527535
MMP11	4.54113765351074	3.20178767419373	61.3922644438982	0	0	820.042415569653
CBX7	-2.52368384213784	4.92305919198165	-61.3283205183565	0	0	819.136880132449
DNLZ	-2.24633087626003	1.53654295970842	-61.2902518689929	0	0	818.597532955553
ITIH3	-2.37331503415887	1.92165122747983	-61.2533135007328	0	0	818.074026748543
ARRB2	-1.94899833946964	6.22840552700865	-61.1733791966747	0	0	816.940581930281
RPL39L	3.58707605906441	4.5321128335449	61.1583419317562	0	0	816.727268974778
ATRIP	-2.53831924185996	1.6421928251157	-61.1508820868672	0	0	816.621435977428
S100A2	6.78201719321979	5.5138429281914	61.1395114013178	0	0	816.460106447417
FAM162A	2.31773000202931	5.29816171627624	61.1069095540968	0	0	815.997455665643
GRIA1	-3.37820440093474	2.23856310412702	-61.0814159341332	0	0	815.635584986782
DSC2	3.47093315634265	3.44773479491761	61.0561229663526	0	0	815.276482410733
ASPA	-2.35381085072966	1.68409306434635	-61.0226122487112	0	0	814.800583653054
SPC24	2.91575093870341	2.69992937306934	60.959912552202	0	0	813.909784748865
F10	-2.68617424485986	3.09574859040083	-60.933200499548	0	0	813.530127335915
CALML3	7.10751387149634	3.33730703748732	60.9083478105798	0	0	813.176817073872
ACTL6A	2.4199598940371	5.80921628792072	60.8921129229879	0	0	812.945977413742
RBPMS	-2.21855089769957	4.83283122013023	-60.8389943689891	0	0	812.190468686315
FAAP24	2.32287514517285	2.31390235763732	60.7398809921709	0	0	810.779831306619
SGO2	2.21279074798257	2.11126104069433	60.7037615337701	0	0	810.265454076509
NHEJ1	-2.31689125332421	2.25484389939612	-60.6931937504204	0	0	810.114927478954
ADARB1	-2.6076175766727	4.16115310462832	-60.6924270942399	0	0	810.104006751949
TMTC3	2.16114937631863	4.07649883256868	60.5982264598828	0	0	808.761596050331
ATP1A2	-3.03005430630549	2.18570746588457	-60.5977877794726	0	0	808.75534202256
POLR2D	2.03811068743219	4.12278340286943	60.5757652076672	0	0	808.44134732796
WDR53	2.1464437131942	4.1073372962232	60.550787485842	0	0	808.085145238198
TROAP	3.2447900018354	3.00107679890104	60.546506058228	0	0	808.024080869877
RBMS2	-2.27131952669671	5.2085709399655	-60.4983994866243	0	0	807.337797848456
PLK4	2.31796379991425	2.28997325321121	60.4675417373171	0	0	806.897432472289
TMED3	1.84076835360799	3.54327459729646	60.4561904804833	0	0	806.735410814275
TRAPPC5	-2.77542622998393	2.19055623611777	-60.437637134925	0	0	806.470555816364
FGD2	-3.15767047256284	3.78365326348742	-60.4234187983761	0	0	806.267555372535
RNF187	1.71003958085853	6.69441727113903	60.3443188468216	0	0	805.137755123209
SNRPD2	1.74665084378772	7.70472341506065	60.3151012596762	0	0	804.720236868104
TMPRSS4	5.02730120019613	3.11782500110555	60.2850271629377	0	0	804.290367729166
DCUN1D5	1.9550233303737	5.37363974623527	60.2434554201021	0	0	803.695968981098
CFLAR	-1.88759164016063	5.22315151258216	-60.2255981970907	0	0	803.440577536634
EFCC1	-3.13570788667316	3.22414119095657	-60.2190110038752	0	0	803.346358382204
NAA50	1.86403496109552	6.05590043687835	60.2083867191456	0	0	803.194383731396
ADORA2A	-3.25928568005541	2.18370522199263	-60.195850629617	0	0	803.015043603898
PECAM1	-2.73577207446489	7.13272588652473	-60.1850821835045	0	0	802.860975536614
HSPA12B	-2.89750267448761	4.11924854569686	-60.1607746118409	0	0	802.513145005443
PIGN	2.31530194770127	3.01740308813604	60.1074525155263	0	0	801.749870851442
MTX2	1.94982187870479	5.49414110926078	60.0826673955151	0	0	801.39496557917
ESCO2	2.07895769183044	1.33264674358258	60.0775211013083	0	0	801.321264682329
SLC39A6	2.17443980875892	5.56730267346664	60.0746614211451	0	0	801.280309317414
CENPU	2.89735202129218	3.36002790211798	60.0393881607155	0	0	800.775053623386
TRIOBP	-1.84608566443067	4.12591281911511	-59.9899737317257	0	0	800.066977627862
PAICS	2.53111776067411	4.97692436657854	59.9605389017957	0	0	799.645050940764
PPP1R12C	-2.42087483283926	6.01929397160776	-59.9126192583674	0	0	798.957926259548
SOX17	-2.78590273571996	3.0112420363185	-59.8841108960227	0	0	798.549005692607
EIF6	1.79215527385842	7.49446512508654	59.840961943552	0	0	797.92988889306
CLIC5	-3.73330875527115	3.81162596804846	-59.8187677869785	0	0	797.611348403555
TPD52	2.54149295750431	4.31986407760565	59.7987838394672	0	0	797.324477112256
CCL14	-3.52063286141737	2.57333863623009	-59.7942749507469	0	0	797.259744718738
SLC6A8	3.72612179235363	5.25434746877881	59.7515035120181	0	0	796.645565026734
SVEP1	-2.85058673311118	3.91144618982387	-59.7255450007927	0	0	796.272700240226
LARGE2	3.39501878013226	3.92993527571048	59.7051390209702	0	0	795.979532135786
CDRT4	-2.8291306892597	2.3391199336964	-59.7020978656397	0	0	795.93583608346
KRT17	7.63437835449272	6.58882260335779	59.6867050071302	0	0	795.714650034843
INTS13	1.83539536384314	4.5097738787284	59.6807035285169	0	0	795.628404392211
CTRL	-2.83111238737514	1.67939269885593	-59.6765812539069	0	0	795.569161676636
DOCK4	-2.35993342039517	3.94481452445144	-59.5528150148439	0	0	793.789481575585
SGPL1	1.67494053505532	5.00172354745921	59.5467524657705	0	0	793.702256716095
FAM83F	2.93889085781626	1.6452066120145	59.5327856210646	0	0	793.501291384354
SHANK3	-2.83411732882801	5.2026181989233	-59.5138548603169	0	0	793.228862574603
HSPB7	-3.22645035156707	3.19608340050735	-59.5104935731691	0	0	793.180486271711
KIF23	2.56580102867627	3.13680487868182	59.4474757811057	0	0	792.273260107447
CENPM	3.26247332115195	3.39898936069709	59.3512707906661	0	0	790.88730081089
NAXE	2.0680877145104	6.6819953832048	59.3121432447333	0	0	790.323285684394
KIF18B	3.21728564540613	2.63230896016983	59.2843586648034	0	0	789.92266059665
TMEM177	2.17091598785911	3.02639809199087	59.2512177343602	0	0	789.444676051529
CCT3	1.75544042972164	7.34780666755282	59.2109008790765	0	0	788.863009289072
ZEB2	-2.17506837572797	3.6788092462852	-59.1910731814892	0	0	788.576872824501
E2F7	2.67663024452918	1.85238984419139	59.1847966624994	0	0	788.486285184757
MYRF	-3.48284416771817	3.8569559582496	-59.0724129898705	0	0	786.863441090685
ZNRF3	-2.22743578278002	1.5444745843001	-59.0566502126258	0	0	786.635696773756
CCDC68	-2.77774484347218	3.07622210003375	-59.0054295790426	0	0	785.895434178396
UBE2V1	-2.7398166003131	4.70992392665614	-58.9898210138957	0	0	785.66978717697
PLEKHG6	3.08072826615908	2.69165578631508	58.9673121101233	0	0	785.344330919392
TMEM54	2.29463049096254	6.23557787823453	58.9526928179482	0	0	785.132916573918
JMJD7	-3.51645702637196	2.9137057102579	-58.8663928151995	0	0	783.884358745529
ADAMTSL4	-3.00916982695774	4.72800784256002	-58.8646799263129	0	0	783.85956783599
PLAC9	-3.20980520329968	4.45084507024133	-58.855852441394	0	0	783.731800435225
SKP2	2.72016148330046	4.15363073186141	58.8219702776442	0	0	783.24130557549
GGH	2.68584175503787	4.38514653411345	58.8189691933338	0	0	783.197853471599
FAXDC2	-3.20202542364692	4.14540498714719	-58.812105644022	0	0	783.098473263608
LILRA6	-3.23195223250136	3.42175055543501	-58.7936210919431	0	0	782.830798340848
RASSF1	-2.04685052157988	5.415782024758	-58.7669909561297	0	0	782.445091923921
PSMG3	1.96128344490971	5.28018859815114	58.7598030796685	0	0	782.340968704141
TBRG1	-1.84034620232831	4.90972689088898	-58.7461674296139	0	0	782.143425574743
PHLDB1	-2.74795707827354	4.50769301702538	-58.6389247587878	0	0	780.588961830643
SORD	2.49053653169473	3.10379498589535	58.5718848764431	0	0	779.616498669553
NCAPG2	2.24539273097546	3.25218822869644	58.4935269061701	0	0	778.479144640472
MARVELD3	2.29310891364776	2.37066772493184	58.48110875856	0	0	778.298826505886
MRPL36	1.93055000713278	5.19983696511607	58.4715677787183	0	0	778.160273260257
NRN1L	-1.96894401936267	1.15141092918265	-58.4425911833963	0	0	777.739407854386
STAMBP	1.417984945097	4.12488389638226	58.4196257967377	0	0	777.405776459666
GIMAP1	-2.45639321554859	3.27507728223788	-58.415453548057	0	0	777.345156708489
RRM1	2.11228926825521	5.37598497373471	58.414104022761	0	0	777.325548616686
ATOH8	-3.30834807445895	3.42654884561561	-58.3190530801247	0	0	775.943920425376
FAM220A	1.89998125822765	4.56306692896512	58.2631702188448	0	0	775.131097800294
ARRB1	-2.67463239263712	4.52469319955959	-58.2066392313148	0	0	774.308450028161
CENPH	2.31733272894348	3.46978870790155	58.2000408721284	0	0	774.212403580029
PLA2G4B	-4.1988581426828	3.33881748005152	-58.1975443584719	0	0	774.176062628059
YARS2	1.84921211177373	4.34895306498454	58.1936430711793	0	0	774.119271271414
HSPB2	-2.53216768394142	2.86418215752784	-58.1390271945356	0	0	773.324023310475
NDUFS6	1.90193006386061	6.54690656245133	58.0525884906938	0	0	772.064647459039
SNRPE	1.72286963688652	6.20971211444689	58.0148334640657	0	0	771.514278755724
POP7	2.03057395780607	5.90165566474938	57.9977055900065	0	0	771.264540646267
SLC35A2	1.75227171815642	4.98518777675533	57.995003972609	0	0	771.225145547079
DSCC1	2.55332295223464	2.80829111409218	57.9646776480291	0	0	770.782863058561
BLM	2.09699254866748	2.10509147687002	57.8723594259306	0	0	769.435774634218
AP1S1	2.11187348421459	5.91810629606732	57.8249107190165	0	0	768.74299751247
PDZD11	1.68591942688888	5.80321406389002	57.7966581310913	0	0	768.33036028527
AGAP5	-2.05136296272132	1.5072689991	-57.7800270119681	0	0	768.087411220546
TSPYL2	-2.88313487074548	5.84554037519943	-57.7652726098569	0	0	767.871848423104
GAB3	-2.02181600709244	3.06986565474707	-57.7623119914613	0	0	767.82859030623
LY6G5B	-3.49163102999133	3.72598222147006	-57.7327907777972	0	0	767.397190594836
UBE2S	2.33729343039017	4.57813886138581	57.6780103925864	0	0	766.59638405461
CCNE1	2.69637300586105	2.79495295247128	57.6727850754132	0	0	766.519978167611
DLC1	-2.88019874838493	4.41024560592143	-57.6316867477325	0	0	765.918908967211
PLEKHH2	-3.54713897277928	4.12449662574994	-57.6205461904676	0	0	765.755940200496
CPSF3	1.92632328221728	4.7891239262689	57.6072517373641	0	0	765.561442993472
TICRR	2.37410163443131	1.82689904029453	57.5932425027683	0	0	765.356464613071
TIMM8A	1.78806144374478	3.00547908055939	57.5914020545197	0	0	765.32953397022
LSR	2.68257496935024	6.60953161882598	57.5735538084788	0	0	765.068344750377
RHOV	4.77930584544506	3.84789380514802	57.5151092570562	0	0	764.212794544204
LGI4	-2.8921521960968	2.85338072490947	-57.5014750667744	0	0	764.013146660324
APOBEC3B	3.60017054680433	3.0594162126999	57.4743911285824	0	0	763.616482657689
PNPLA2	-1.97133200094438	6.52344242339597	-57.447080671044	0	0	763.216408092513
SPNS2	-3.16316980055426	4.93592851784494	-57.4162650662713	0	0	762.764873996181
POC1A	2.04564505053872	3.05752820588518	57.4095184457393	0	0	762.666001421628
RGN	-3.05540602618826	3.14112230223254	-57.3843755184834	0	0	762.297478449168
PARVG	-2.63215080685254	4.00436601753873	-57.378505108958	0	0	762.211423736513
AOX1	-3.35580391922048	3.54093233479479	-57.372999394564	0	0	762.130711191751
ZNF564	-1.96873341451236	1.93289404804395	-57.3683197392668	0	0	762.062105504753
FGD5	-2.48328377843006	4.0980050604951	-57.366216323381	0	0	762.03126766241
PGK1	1.96394275579977	8.10103361569414	57.3266017058247	0	0	761.450380647323
SIAH2	2.10954056572819	5.70831991220985	57.3098475217003	0	0	761.204647356121
PIK3R2	-3.08580337318778	2.81774958551691	-57.306006657044	0	0	761.148308516864
LRRC8D	2.29198808058285	4.03256879390783	57.2830537792954	0	0	760.811591009909
SYNE3	-1.85731109304686	2.32351095808449	-57.2661152413624	0	0	760.563061248976
ESRP1	2.89718855909563	5.11551519014918	57.2403589196065	0	0	760.185084200576
RAPGEF2	-1.76927693050254	3.89256404753283	-57.2388614104533	0	0	760.163105522828
ERGIC2	1.60184209111945	4.43303102229804	57.2037596805578	0	0	759.647843201635
LAD1	4.55390808824725	5.49797142476601	57.189365427923	0	0	759.436503716689
ENG	-2.47812527566666	7.5332616821843	-57.1735460933654	0	0	759.204210956683
LAPTM4B	2.45964728364348	6.79119888704234	57.1677523425977	0	0	759.119127077357
FANCI	2.40193482705843	3.68479628013486	57.1522569354714	0	0	758.891549289272
NKTR	-2.95172946383853	5.06993545902773	-57.127839991893	0	0	758.532881771068
PARP1	1.99306653858183	5.84416114801549	57.0993466298072	0	0	758.11424020576
SERPINA3	-5.17303986947001	3.61458578386	-57.0909107634134	0	0	757.990275898816
PRIM2	1.82463020366208	3.16605770774525	57.0891042671884	0	0	757.963728439294
ARHGEF18	-2.1851668246973	3.69939909428744	-57.0759237602624	0	0	757.770021248957
TMEM117	2.39833114558547	2.7675447108179	57.0694365850787	0	0	757.674674557499
C11orf52	-2.64445244746443	1.71290084870374	-57.0680721412013	0	0	757.654619671474
SMARCB1	1.83033285236458	6.3719085804995	57.0610125098944	0	0	757.550851988536
SLCO2A1	-3.83302507633161	6.13851955241875	-57.027945841585	0	0	757.064730600018
TXNDC5	-3.61634904131712	5.44627080161167	-57.0159111800561	0	0	756.887772052909
AHCY	2.08092971174211	6.88030784018858	57.0122774124163	0	0	756.834337303604
PYGM	-1.87176249582516	1.69632138928784	-57.0109007465642	0	0	756.81409292628
TMEM14A	2.70646079470119	5.89878570928931	56.9600438504487	0	0	756.066057344561
LPL	-3.6881071697279	5.11840853790899	-56.9483469954511	0	0	755.893966775025
CCDC107	-2.25450231140206	4.64428997014784	-56.9390452086799	0	0	755.757101545712
KIF22	1.87030049173568	4.77763296593429	56.9254901368833	0	0	755.557634671069
ABCA6	-3.15280365095262	2.68111468038372	-56.9138246389198	0	0	755.385955023333
GINS4	2.30556694425313	1.9486222863581	56.8844110206197	0	0	754.953002949476
NOL10	1.5700066341914	4.64591536630658	56.871825572448	0	0	754.767719093501
INCENP	2.03952144307306	3.84450064020504	56.8690738340171	0	0	754.727205165727
CHMP4A	-2.88889749476791	4.29567463937934	-56.8346922520684	0	0	754.220924226565
CCPG1	-1.7567971942326	3.90745605206888	-56.8311962916857	0	0	754.16943669089
KLF2	-3.36159889162914	5.85773499826799	-56.8198211955856	0	0	754.001896845595
THOC3	2.2646720076877	3.17843384280095	56.8134288542054	0	0	753.907739161444
JAML	-2.88116519299873	4.04812437971719	-56.8127647758268	0	0	753.897957150071
AFF3	-2.46368419318764	2.14220413542958	-56.7913500195043	0	0	753.58248379919
PDK4	-4.69692453039966	5.47219078343858	-56.7698326126266	0	0	753.265440456415
EMCN	-2.94802542606281	3.73495095363802	-56.7601699938531	0	0	753.123049949986
ABCA9	-2.97834087819618	2.57183677461268	-56.7265591309133	0	0	752.627661799269
SF3B4	1.65348151910326	6.69002169121786	56.7005358575445	0	0	752.244009536091
ORC6	2.45136248216389	2.51467023120469	56.6344130811379	0	0	751.2688028939
CDK2AP1	1.69354607861318	5.97534925629209	56.6073454166507	0	0	750.869439802908
STMN1	2.58614081600707	5.61695032164711	56.5727430152982	0	0	750.358773888879
GIMAP8	-2.84523730566749	4.54318581375994	-56.4479889932844	0	0	748.516397883062
BIK	3.33847383796909	3.3583884890375	56.4336969040512	0	0	748.305207099256
SLC39A11	2.17385020285627	3.95157229198258	56.4309306951619	0	0	748.264328542899
RNF2	1.70985926206999	3.98401000681467	56.411150808465	0	0	747.971996926878
DDR1	2.50971035139584	6.21982546039656	56.4110178781638	0	0	747.970032153132
AQP1	-3.51490638814347	8.38216610954608	-56.3908044022653	0	0	747.67124156013
ITGB4	3.58812167838367	5.91676863414258	56.380956591991	0	0	747.525655167326
E2F8	2.21287248767333	1.74362721270003	56.3801985332246	0	0	747.514447803839
BSCL2	-2.30120408201597	4.33361813359805	-56.362557938279	0	0	747.253623783445
FADS3	-2.76230909417746	5.14078708296132	-56.3550815639917	0	0	747.143070538848
BCL11A	3.05637390819697	2.17546313752962	56.3490296456682	0	0	747.053575627149
ABLIM3	-2.67992801810168	3.80712154567171	-56.3460410036581	0	0	747.009378323692
KIF20B	1.92285661059252	2.33878045043858	56.3416331700426	0	0	746.944191376636
SPAST	2.15653085951941	3.99626489393933	56.3373722262533	0	0	746.881174458334
VRK1	2.01822819500092	3.79569344339314	56.3196871103482	0	0	746.619597471106
VMA21	1.58459306834758	4.79392989347953	56.2986206260882	0	0	746.307956337227
ISG20L2	1.55111379567013	4.72277295637726	56.2518364784377	0	0	745.615669828692
TIMM23	1.67993420350168	6.38914236059801	56.2389646097281	0	0	745.425150906699
AS3MT	-2.2652882601126	1.8330267169764	-56.168939271649	0	0	744.388330254164
PPIH	1.66496470674515	5.29960368469933	56.1493654318884	0	0	744.098403315403
HOXA1	2.22381388471078	1.64626008938077	56.1482808015679	0	0	744.082336414707
CACNA1D	-2.34719233728582	2.1117573185973	-56.1473938144942	0	0	744.069197143732
BOLA2	-2.10466100891674	1.16987806080744	-56.1361288257542	0	0	743.90231610696
NUP37	2.05244726337496	3.83638968595549	56.1180252129391	0	0	743.634093583701
SP110	-1.98895106108137	3.39150712524454	-56.11172579286	0	0	743.540751986437
TGFB1I1	-2.66398994519243	5.34388244398078	-56.0848586350263	0	0	743.142592487339
DUSP11	1.5378046273691	4.45077668222351	56.0637241213359	0	0	742.829324916247
RDH5	-2.32834017746758	1.98749656852947	-56.018648446364	0	0	742.161001743903
CDCP1	2.6892584724305	4.23378493692578	56.01778879128	0	0	742.148253437074
MICAL1	-2.60082552642651	5.56565536472873	-56.013669109372	0	0	742.087159085611
FAT2	4.20965586558599	2.33525148151427	56.0125889100407	0	0	742.071139518181
RPL17	-3.63577710268441	8.01549393470574	-55.9604454714634	0	0	741.297668886058
TMEM255B	-2.1752873364654	2.90624438773653	-55.9175713725675	0	0	740.661440905783
SLC9A3R2	-2.63119344753887	6.65013812011702	-55.89765910033	0	0	740.365875746442
TM9SF1	-2.13680910315101	4.42101264375165	-55.8897580973245	0	0	740.248584548334
RHOJ	-2.46183786408278	4.17593431938388	-55.8879486709222	0	0	740.22172233186
HMCES	1.58254948722357	6.09261054688336	55.8563593365654	0	0	739.752690459031
COX6B1	1.79047323991887	8.36883849331951	55.8279023068909	0	0	739.33005978363
MYO7B	-2.2870389122208	1.7547090948563	-55.8275147599087	0	0	739.324303417248
PTGIR	-3.69009281809201	4.22571933724111	-55.75981821609	0	0	738.318496245157
CLNS1A	1.58241145371746	5.36678264307717	55.7217559322194	0	0	737.752731542861
OST4	1.59413268974538	8.56133316098904	55.704894297219	0	0	737.502039382427
PHF5A	1.71994701971591	6.12406496043248	55.6911501331141	0	0	737.297670323048
A1BG	-1.87649548421528	1.48035466612252	-55.6905826056476	0	0	737.2892309582
MYO15B	-3.58750343070296	4.5995113163169	-55.6482010948639	0	0	736.658887118087
TRIM3	-1.71449812115963	3.57949935544539	-55.593770956796	0	0	735.849014500703
PPAT	2.00957954493558	3.09863652251972	55.5910837920663	0	0	735.809022283904
COL4A3	-3.03874368728131	2.83650778725923	-55.5783595625692	0	0	735.619639406504
PTHLH	5.47068892039312	3.26776114157466	55.5739656536311	0	0	735.554237350649
TFB2M	2.17247854528571	4.44792769411856	55.5724477526139	0	0	735.531643276459
CCDC167	2.27069244604342	5.44754442223209	55.5441371299672	0	0	735.110184836872
RFC5	1.95380509733181	4.05043684768578	55.5214766824513	0	0	734.772768216255
CSTF2	2.06127115812293	4.42618012690135	55.5207896536241	0	0	734.762537279956
ALKAL2	-3.42555916133636	3.16779251471877	-55.5140559609263	0	0	734.662258925592
WDR43	1.80078006450672	5.10269584412636	55.5123967159036	0	0	734.637548531035
SHCBP1	2.29385783077965	2.52216462140378	55.4726276582655	0	0	734.045183076251
CHKB	-3.57080414674614	4.76529227821963	-55.4666566573637	0	0	733.95622720032
GPRIN1	2.33716232675009	2.03587964834954	55.4596511126426	0	0	733.851853043798
SFXN1	1.80484896793397	4.06273419408879	55.4539329393324	0	0	733.766654634262
RBM5	-2.12297977726895	5.57397722126338	-55.440580316031	0	0	733.567690225079
ADRM1	1.45591121843235	7.06416631623422	55.419923252547	0	0	733.259840249402
LCLAT1	1.73531762475239	3.0603213589081	55.4018849771332	0	0	732.990974313184
NPIPB5	-3.09085699383534	2.60964818265961	-55.3873155188268	0	0	732.77378255424
GRHL2	2.91533975697645	4.06224699397315	55.3786079611643	0	0	732.643963474481
ESPL1	2.40005081083212	2.24897608965234	55.3515404765558	0	0	732.240359943867
POLE3	1.70495928745857	6.20870263367166	55.3505056405216	0	0	732.224927682669
HOXA10	2.69571479077391	1.38117072309516	55.3397401144394	0	0	732.064376068201
PDE2A	-2.32910148578044	2.74846362183819	-55.3044480295747	9.88131291682493e-324	2.51973479379036e-322	731.537946549855
MRPL19	1.77218320030846	4.2912718723626	55.2853673467286	9.88131291682493e-324	2.51973479379036e-322	731.253267587124
TGM2	-3.40386179501852	8.12576420418622	-55.284554235594	1.97626258336499e-323	4.99006302299659e-322	731.24113516768
RFWD3	1.61648593324788	4.22734275272539	55.2728397618044	1.97626258336499e-323	4.99006302299659e-322	731.06633453923
CCT4	1.81469776481792	7.48472601797368	55.2351470193627	2.96439387504748e-323	7.46039125220282e-322	730.50377637022
TDP1	1.46880282600976	2.94506106970111	55.211609371047	3.95252516672997e-323	9.93071948140906e-322	730.15239102893
TNNC1	-3.92395865330151	4.28911704160047	-55.2094767463913	3.95252516672997e-323	9.93071948140906e-322	730.12055041262
SUMO2	1.36867733317352	6.90702170547391	55.1737549552773	7.90505033345994e-323	1.98614389628181e-321	729.587131050682
GABRA3	2.77899612906582	1.25891552711397	55.1509346282573	9.88131291682493e-323	2.48020954212306e-321	729.24628102456
LMOD1	-3.22205512575957	4.85249420739512	-55.1250509416808	1.58101006669199e-322	3.95746582318838e-321	728.859597482676
PRPF19	1.68973899620489	6.92381095627854	55.1248369136896	1.58101006669199e-322	3.95746582318838e-321	728.856399711962
RGL3	-3.17279997672683	3.57400988091702	-55.1066148644683	2.07507571253324e-322	5.18274862487468e-321	728.584125009643
TBX5	-2.69911512334363	3.89550931307029	-55.0871088264098	2.76676761671098e-322	6.89221575948539e-321	728.292619115412
TMED2	1.6057619729922	7.51410826511054	55.087081838388	2.76676761671098e-322	6.89221575948539e-321	728.292215763029
TFPI	-3.12063570753461	5.58531968732491	-55.0765099394692	3.26083326255223e-322	8.10761724825486e-321	728.134205342267
RAPGEF3	-2.42713100906699	2.99120877114803	-55.0712930110149	3.55727265005698e-322	8.83389374764149e-321	728.056226615935
CCDC69	-2.37187716887602	5.37186479217705	-55.0453123638275	5.13828271674896e-322	1.27419530062457e-320	727.667837023412
DUSP9	3.33405565765197	1.65812093852781	55.0241370080802	7.11454530011395e-322	1.75887369919484e-320	727.351220551525
SLC16A1	2.94785485065323	4.38237558300239	55.0237020070794	7.11454530011395e-322	1.75887369919484e-320	727.344715779666
CACNA1H	-2.80529190586576	3.26112594696689	-55.0081620863206	9.09080788347894e-322	2.24404616341094e-320	727.112324698821
GMNN	1.92980706290161	4.32457753259099	54.9950706371688	1.10670704668439e-321	2.72773643068952e-320	726.91652588069
MCM6	1.85954262745013	5.06539487762659	54.9885249953829	1.20552017585264e-321	2.96686420327669e-320	726.818619719723
HOPX	-3.74192895037408	6.1286616071113	-54.9710853265055	1.57112875377516e-321	3.86112302224934e-320	726.557740607528
CNRIP1	-2.07614260028581	3.72809511799467	-54.9693763662702	1.61065400544246e-321	3.95252516672997e-320	726.53217432504
TSSK3	-2.73982162383781	2.15635340076016	-54.96870653056	1.62053531835929e-321	3.9708055956261e-320	726.522153390744
DAAM2	-2.43010737143141	3.63843690768648	-54.9562568243234	1.95649995753134e-321	4.78700204255584e-320	726.335892064058
NECTIN4	3.62314596249235	4.44190173332288	54.9533415333872	2.05531308669959e-321	5.02168322433043e-320	726.29227331467
EXOSC5	2.25227729006498	4.84652217738834	54.9527862637631	2.06519439961641e-321	5.03848145628903e-320	726.283965219096
SNRPG	1.84644096661571	6.02032354351882	54.9324159061812	2.80629286837828e-321	6.83638634150533e-320	725.979151882221
VTA1	1.77966918556483	4.01410576403045	54.9278407935589	3.00391912671478e-321	7.30723090199204e-320	725.910684757312
PSMB2	1.35373658867906	5.92952405228641	54.9040685409726	4.28848980590202e-321	1.04168800769168e-319	725.554888190758
UMPS	2.14727023439906	3.61802755187568	54.8634417792024	7.86552508179264e-321	1.90778508485139e-319	724.946669573785
SNRPD1	1.9242813326645	4.56380261116136	54.8579351349903	8.53745436013674e-321	2.06717066219978e-319	724.864214449695
SLC25A17	1.53688520423045	4.13078173297203	54.8579056593815	8.54733567305357e-321	2.06717066219978e-319	724.863773079106
ARHGEF17	-2.29131712135809	5.07587205309702	-54.8474717847432	9.99000735891001e-321	2.41257195520739e-319	724.707528459712
LIAS	1.86503737844019	2.6276053831791	54.8326696867112	1.24702169010331e-320	3.00722936654192e-319	724.485847603847
MSH2	2.29626452467049	4.05829378761557	54.8018888155527	1.97823884594835e-320	4.76373155063672e-319	724.024776496573
GSS	1.52472193859208	6.33844371773964	54.7924124308153	2.28060702120319e-320	5.4839310425795e-319	723.882804672309
SMUG1	1.81044886268412	3.74939823392657	54.7867126928973	2.48317393599811e-320	5.96248302714133e-319	723.797407855653
RNF7	1.58745078737018	6.04415088659595	54.7848718754432	2.55333125770756e-320	6.12216504387722e-319	723.769826786924
FKBPL	1.67172984768708	3.56273416540982	54.7767302194308	2.88336710912951e-320	6.90357926933974e-319	723.647834862577
SEM1	1.67296833970681	4.43132668547354	54.762992676927	3.54343881197342e-320	8.47184244236902e-319	723.441977334136
PRDX4	2.06315661919809	6.4901497723001	54.7586642918702	3.78059032197722e-320	9.02593706417998e-319	723.377111486117
TXNDC12	1.27025822608674	5.90242801258043	54.7433412802954	4.75686403815952e-320	1.13405852083816e-318	723.14745977027
MYOCD	-2.29850263317729	1.59272383972473	-54.7410842108863	4.92089383257882e-320	1.17149387482355e-318	723.113629762051
FANCB	1.53837900728702	1.28832360880287	54.7275626854879	6.02562461667984e-320	1.43245440830044e-318	722.910949593656
DARS2	2.0679275262262	4.24360188659852	54.7067597439214	8.23113365971517e-320	1.95399010405046e-318	722.599080711893
ARHGAP10	-2.1951718942018	3.68856853267858	-54.6790355459884	1.24741694261998e-319	2.95704711889382e-318	722.183367788337
USP5	1.70863843045455	6.24332841946876	54.6509353468709	1.90146104458462e-319	4.5011109565898e-318	721.761919536748
SNED1	-2.38863992517491	3.42880020269779	-54.6405619125835	2.22161558308975e-319	5.25154726605807e-318	721.606313464891
SDC1	3.5832853614029	7.8529344720669	54.6200118233736	3.02387937880677e-319	7.13788990187995e-318	721.298013672334
STARD13	-2.08021727512168	3.39391475510095	-54.5979427005115	4.21111912576328e-319	9.92637664438211e-318	720.966866445627
MAPK6	1.92860567353774	4.89546564998096	54.5840850834167	5.18472488745804e-319	1.22041576100911e-317	720.758901996114
RAPGEF6	-1.31369007130847	2.5447066072304	-54.5791139728481	5.58630144439781e-319	1.31309457111859e-317	720.684293590241
ACTN2	-2.55417964769773	1.83965314863225	-54.5539319017261	8.15267603515558e-319	1.91364915000188e-317	720.306303953568
PKP3	2.84065589139655	5.28569661979182	54.5501274938175	8.63182089849242e-319	2.02327935242018e-317	720.249191932629
P2RX1	-2.5031961836569	3.11421650900026	-54.5450678285214	9.3131374241075e-319	2.17992533576237e-317	720.173233124433
IFFO1	-2.54435048605461	4.08562106736876	-54.5288627504322	1.18786226967028e-318	2.77654517584218e-317	719.929931155511
POLE2	2.08851904999035	2.31633752521956	54.5217382813995	1.32200109251617e-318	3.08577542885211e-317	719.822954543938
SHROOM4	-2.58501468905659	3.53465895409469	-54.5053778665138	1.69018869310999e-318	3.93969329377618e-317	719.577272872578
MOCS1	-2.45422701031886	4.3527698648638	-54.4910929618718	2.09468023736022e-318	4.87573969100845e-317	719.362731660325
MRPL11	1.76777601511034	5.2324729536445	54.4821243530839	2.39677173585339e-318	5.57116277894358e-317	719.228021564546
SNRPC	1.68895409739647	6.9680075053499	54.4667392312773	3.0199663788917e-318	7.01000792637298e-317	718.996911080232
RAD54B	1.43333024426314	1.26431950003497	54.4398831737707	4.52117496246741e-318	1.0480108622009e-316	718.59341748184
COL17A1	5.46570080123112	3.26417420147119	54.4184458067522	6.23977243021327e-318	1.44438219052891e-316	718.271271786757
PRAM1	-2.43440524935206	3.16765086824549	-54.4049163318408	7.64689115219498e-318	1.76765705002691e-316	718.067931027584
BCAP31	1.42205964969995	8.06986752951007	54.3620291745379	1.45714978554217e-317	3.36370464693542e-316	717.423210138198
RSPO1	-2.41151406619504	1.79273461012297	-54.3585871598867	1.53455406214483e-317	3.53750646695068e-316	717.371456594312
FMNL1	-2.49727736767684	5.29113146408189	-54.3579537197189	1.5492416456644e-317	3.56645229094358e-316	717.361932136341
COX7A1	-2.39388153687241	4.93250420273383	-54.3367707000134	2.13043675628104e-317	4.89766340938357e-316	717.043393904304
TIE1	-2.55050412209656	4.49781594746191	-54.3293045831033	2.38361970836109e-317	5.47218922666013e-316	716.931109427495
RAF1	-1.22647743367436	6.12151044315924	-54.3193815122205	2.76731405331528e-317	6.34435179953414e-316	716.781863626221
KLC3	2.7132479488059	2.09759457941579	54.2889166144243	4.37623191207826e-317	1.0019236282518e-315	716.323586735001
PTPRF	2.62753611562676	6.43509117043503	54.2795983327808	5.03490343288185e-317	1.15114950645455e-315	716.183390881279
MPLKIP	1.35401982484255	3.23505143411193	54.2655362631406	6.22141887960156e-317	1.42048658205138e-315	715.971803210213
GALNT4	-1.78305980138685	1.62057703068224	-54.2356892996943	9.7494467959499e-317	2.22298012817503e-315	715.522623938637
CELSR2	2.77595677131347	3.18890491450042	54.2258745913921	1.13016785269029e-316	2.57339988803962e-315	715.374894250692
PIGX	2.28449518928555	4.38225947348535	54.1910892600289	1.90805662333034e-316	4.33875484413039e-315	714.85121405286
FAM83H	2.83241753607702	5.23467137888317	54.1896507096177	1.94983935974662e-316	4.42774918932995e-315	714.829553988379
ADAM33	-3.38819785244585	3.19618760438315	-54.1585032454936	3.1168653001217e-316	7.06827339430774e-315	714.36050792369
MRPL37	1.64286839898138	6.01595811228303	54.1008028895634	7.43435754993964e-316	1.68364557474861e-314	713.491287839774
SPTBN1	-1.97620585071879	6.94374674423919	-54.1001907846642	7.50324838377255e-316	1.69695087770841e-314	713.482064651748
DKC1	1.83335322648019	5.75174193426374	54.0885534128298	8.9415553949005e-316	2.01951243042429e-314	713.306704082408
NR2C2AP	1.94728593765469	4.73034387356612	54.0764903987326	1.07243311995361e-315	2.41890036350853e-314	713.124911942991
ENOPH1	1.57866824568478	5.74998963694944	54.0742493324427	1.10927630661852e-315	2.49863368335205e-314	713.091136624583
FAM111B	2.97001169752379	2.25638144414254	54.0730896069887	1.12883676078989e-315	2.53927581043109e-314	713.073658050626
PAG1	-2.32280255522507	3.95315391901035	-54.0500398473514	1.59781601595598e-315	3.58940252951106e-314	712.726233639042
APBB1	-2.19025555364609	4.40921353315393	-54.0157342970551	2.68016423303528e-315	6.01276522822211e-314	712.209031334029
TUBB	1.93267055535473	9.0403614292477	54.0046345329415	3.16852251158627e-315	7.09884775797653e-314	712.04165631721
PMP22	-2.45291863538754	7.32552584444936	-53.9823461355429	4.43455009681743e-315	9.9220094143461e-314	711.705520230628
MRPL3	1.98182016010499	6.46778902747898	53.9702221685022	5.32445043664479e-315	1.189719659664e-313	711.522650315073
NSMCE3	2.13334446956842	4.24245755481957	53.9679629922211	5.50903754172645e-315	1.22932336396579e-313	711.488572384
PEAK1	-1.95429715350637	3.6958406079799	-53.9599273813872	6.21903606027955e-315	1.38590928769995e-313	711.36735628444
PKMYT1	2.6769099854384	2.69088142891048	53.9297861990227	9.80012320805697e-315	2.18104869692207e-313	710.912609560897
METAP1	1.59807302994627	5.38221964525027	53.8678749497869	2.49502533765398e-314	5.54538433614098e-313	709.97818883663
CREBRF	-1.68818215791237	3.53851510892157	-53.8311275750977	4.3457043685404e-314	9.64584990872472e-313	709.423340317943
ISCU	-1.2031232225026	6.36603055636454	-53.8298440237223	4.43076661324703e-314	9.82163046876612e-313	709.403956966166
PARL	1.89658898292338	6.37807273812291	53.8152382718122	5.52437155678451e-314	1.22296140706581e-312	709.1833761503
TTLL12	2.32352612557049	5.39279244973089	53.8022089526255	6.72598947667362e-314	1.48700343304493e-312	708.986580915902
STYK1	2.27407474331799	2.14556283291655	53.7653943058958	1.17303819478488e-313	2.58996929128094e-312	708.430418157147
RNPC3	-2.51793163795661	3.90904705528527	-53.7597606925627	1.27727085096963e-313	2.81639064055524e-312	708.34529581337
MRPL30	1.6836263842218	4.7110661044928	53.736221716576	1.82295944067275e-313	4.01434857882905e-312	707.9895860246
C7	-4.68059637411784	6.36182263611366	-53.7357193383726	1.83685384665908e-313	4.03963022045796e-312	707.9819935797
IL18RAP	-3.17719501491287	3.10306954611367	-53.7069152335351	2.83900731088968e-313	6.2353840360947e-312	707.546624910997
OVOL1	2.94865473035114	1.89523134637409	53.6839413366216	4.01805956480735e-313	8.81340037701334e-312	707.199305404239
SOX2	5.86794895786265	3.87812702763087	53.6807479904749	4.21683463061116e-313	9.23729638454311e-312	707.151023227341
CLSPN	2.2213609408438	1.76844979640131	53.6552776721074	6.19820107108801e-313	1.35598814543428e-311	706.765876718024
PLA1A	-2.99492450805998	3.83482517754229	-53.6255964478126	9.71055682634048e-313	2.12161721991704e-311	706.316954589594
HSD17B10	1.63215796779902	7.07369776027522	53.6246005668066	9.85795832851003e-313	2.15101421885195e-311	706.301890221178
TTLL3	-3.03776938545498	3.94068066255205	-53.6241368472738	9.92735584711707e-313	2.16333629501784e-311	706.294875644764
SLC7A5	3.47293589597386	5.7038716049772	53.5738841222803	2.1235347021627e-312	4.62151843633212e-311	705.534557465783
ATG5	1.58942929526622	4.67418323196818	53.5630022051559	2.503718533136e-312	5.44184848968387e-311	705.369874282977
TNFRSF14	-2.61151158540653	6.03453148725276	-53.5556294628052	2.79930141751804e-312	6.07640836881719e-311	705.25828945287
IFITM2	-2.62463430001554	8.49418574305424	-53.5207873638822	4.74373988913156e-312	1.02838381845214e-310	704.730871395036
MTCH2	1.91886671320396	5.89928504970501	53.517567180153	4.98075764696829e-312	1.07836946933588e-310	704.682118706849
HDAC7	-1.98976882930643	6.00146532104257	-53.5163533341211	5.07314509464956e-312	1.09695292382499e-310	704.66374108337
MTMR3	-1.72559218926046	3.01118343574671	-53.4776341030441	9.11851673282403e-312	1.96912898116829e-310	704.07743692116
YEATS4	1.96781047052139	4.58551325119696	53.434481582964	1.75316248925863e-311	3.78104734796808e-310	703.423784457271
CALCOCO1	-1.96755902333727	5.57641269075411	-53.4126220447993	2.44159027338433e-311	5.25900319374005e-310	703.092579836675
TOR3A	1.65815247360764	5.43655005323715	53.3992552848959	2.9898384635135e-311	6.43161137858123e-310	702.890024515564
MAP3K3	-1.48348782212629	5.04067652929992	-53.3788257211191	4.07498291822035e-311	8.75467446974785e-310	702.580399409263
CD33	-2.15719004978254	2.69795088243142	-53.3333572784181	8.11900554424433e-311	1.74204713831376e-309	701.891107388829
MRPS30	1.63578288425647	3.98287982239844	53.3185216973129	1.01673638221125e-310	2.17875801442862e-309	701.666148104045
FLCN	-1.99558262572408	4.71200453019421	-53.2726878421028	2.03769581163968e-310	4.36098172680328e-309	700.970975700806
ABRACL	2.37788556363204	6.08792247264216	53.2706239207105	2.10251011207566e-310	4.4939475396805e-309	700.939665665978
SLC12A8	2.35705979399579	3.24066588140039	53.2554524899162	2.64671030504526e-310	5.64991628383131e-309	700.709496443779
CHEK2	1.96249832436996	3.47835153326491	53.2268248194847	4.08671788373891e-310	8.7127784079305e-309	700.275102534138
RASIP1	-2.94511716756815	4.72892725795669	-53.2253009231937	4.18233670754843e-310	8.90529098441863e-309	700.251976235508
EGFL8	-3.73908848186838	3.43608106186055	-53.2209671568537	4.46667626403597e-310	9.49863963848869e-309	700.186206438122
RAB43	-1.96714669178479	2.61737651046433	-53.188230400675	7.34170782403363e-310	1.55927439267801e-308	699.689314681811
CACNB2	-1.68373627606047	1.69503779308381	-53.157901881927	1.16354911593138e-309	2.46808086238625e-308	699.228858705409
GGCT	1.8374645209022	6.01302462804919	53.1461214755883	1.39148481652469e-309	2.94783416320976e-308	699.04997486406
C1orf112	1.65381543181508	2.34511370238099	53.1287387999672	1.81189753151019e-309	3.83361783658085e-308	698.785990228796
CASK	1.85196167497866	3.97972046361497	53.1242683325463	1.93920262546792e-309	4.09778979038272e-308	698.718092803744
CDK3	-3.18928388085232	3.16567464558812	-53.090121873065	3.25766440429823e-309	6.87519186258956e-308	698.199395737601
PKHD1L1	-2.39691415927459	1.6139450087871	-53.0779219762578	3.92112686859975e-309	8.26498479507373e-308	698.014040209658
OTX1	2.94025151449833	1.72064438304898	53.0745769767162	4.12558203172535e-309	8.68499885320195e-308	697.963215758151
DENR	1.51793096791568	5.77060275363239	53.0578170308264	5.32226497627441e-309	1.11901289752423e-307	697.708541827771
PTRH1	-3.13878216531109	1.99876774629675	-53.0480227112208	6.17651312492384e-309	1.29699025920609e-307	697.559697363545
PSMD6	-1.4860899014197	5.3341993471058	-53.0132381236255	1.04804138371529e-308	2.19799756865403e-307	697.030980242992
RAI2	-2.49870293248243	4.62845299540118	-52.9935076085061	1.41468799346675e-308	2.9632313214843e-307	696.731015364681
CNFN	4.01197617014253	2.9207472184516	52.9815739372442	1.69617144760352e-308	3.54839066838656e-307	696.549563479425
FAT4	-2.10250525603594	2.53654102605301	-52.9775848683911	1.80224966411226e-308	3.7655992982001e-307	696.488905656991
NXT2	2.13823929367597	3.85275319484759	52.9436045833058	3.02180861307657e-308	6.30585897112836e-307	695.97212203885
VIP	-2.39974943233074	1.61936473031287	-52.91908612824	4.38791609154197e-308	9.14522586650639e-307	695.599149256765
DENND2A	-2.55252084541052	3.45781709731103	-52.9160882493919	4.592691137753e-308	9.56010931361122e-307	695.553540710768
NXF3	-3.13290845425241	2.30266138178436	-52.9079609127859	5.19723334691873e-308	1.08050804091965e-306	695.42988908116
TMEM69	1.61723003541651	4.78168505855678	52.8866060427783	7.19284525586341e-308	1.49354166503883e-306	695.104951414353
ENTPD7	2.11843578954034	3.33352541419524	52.8771594041701	8.30498218638503e-308	1.72233186953333e-306	694.961192677576
USP53	-2.57476808624054	4.5787056888239	-52.8637192476175	1.01901413398244e-307	2.11067085969433e-306	694.756641843149
ARHGAP17	-1.620455314581	4.96178656961088	-52.8575092666577	1.12003702773374e-307	2.31705064229318e-306	694.662122320937
DLX5	3.94660139319951	2.23560679910956	52.8400087490824	1.46195383840282e-307	3.0206493135197e-306	694.395728868408
LCAT	-2.66528778714302	4.51618901044588	-52.838791401102	1.48930115225789e-307	3.07335931987523e-306	694.377196963053
CASP3	1.3692339134259	5.11709568873858	52.8041643365647	2.52326490067179e-307	5.20066026818265e-306	693.849987040438
TYMS	2.95723730101362	4.12166379131883	52.7995849596952	2.7055148164417e-307	5.56943369839708e-306	693.780253341966
PSMB5	1.55908739873324	7.21349758137679	52.797251947805	2.8033699423806e-307	5.7637837046292e-306	693.744725786614
SLC12A4	-1.87051712794134	5.38279796026419	-52.7768074399752	3.82747499773255e-307	7.85970816712295e-306	693.433364392001
TWF1	1.66113826359731	5.37149482012408	52.775294753224	3.91668857051946e-307	8.0330514603203e-306	693.410324767281
CISD2	1.66700070340936	4.67978492577463	52.7434502202493	6.36215441662109e-307	1.3032682535688e-305	692.925237985384
IDH2	1.88684786868106	6.66875615307986	52.7428343587135	6.42213321451134e-307	1.31394647283694e-305	692.915855363407
CLCA2	6.05234442624444	3.23553018390495	52.7353429219348	7.19865121252693e-307	1.47102108294079e-305	692.801719957943
SCARA5	-3.88177016539975	3.04141074437333	-52.7337535695678	7.37510942473019e-307	1.50524184551566e-305	692.777504578171
LRRC32	-3.13541106615454	6.04001731482048	-52.7328038756265	7.48260829211374e-307	1.52532195343259e-305	692.763034889627
COQ3	2.02542928327059	3.81263721453334	52.7122592873903	1.02333377525524e-306	2.08351752587246e-305	692.449987269465
PFDN4	1.81710244500146	4.39620789756983	52.710531446583	1.05063822595388e-306	2.1365104920491e-305	692.423656988664
TRMT10C	2.21807120858023	4.86624812139179	52.7065420932847	1.11649746820133e-306	2.26768223638562e-305	692.362862498431
RPP40	2.19778500779958	2.8970801045754	52.6328198986821	3.43525308684649e-306	6.96877523169248e-305	691.239046337035
TRMT6	1.86739931413759	4.15347046922961	52.6136294215275	4.60322943142275e-306	9.3268338697689e-305	690.94639908856
SNRNP40	1.51678112602764	4.75567940488268	52.6098579189693	4.87578593983322e-306	9.86712859601557e-305	690.888879866117
PRAME	4.89306597017045	2.31248578450505	52.5884719973825	6.75642305859108e-306	1.36564609068334e-304	690.562690119968
ABHD17A	-2.0385664776567	5.38070392551031	-52.580777936805	7.59788104982393e-306	1.53387379070993e-304	690.445322451123
MYO1F	-2.46198547738093	4.62866033435297	-52.5735200709347	8.48752543741496e-306	1.71141235807924e-304	690.334602012614
RMI1	2.04337725002876	3.246187843417	52.5733245052073	8.51288745033371e-306	1.71446070239212e-304	690.331618522814
TMEM204	-2.59735339944947	5.83119264074449	-52.5328973702296	1.57756525761829e-305	3.17333319128601e-304	689.714774531426
RBBP8NL	2.41620046897255	1.56802072118401	52.4624599308062	4.6236266831947e-305	9.28943771547977e-304	688.639551939036
DQX1	2.72716969630312	1.65346513844109	52.4368505180913	6.8365428869493e-305	1.37189906182234e-303	688.248476071495
FOXE1	4.900120286621	2.33624631143209	52.4181274374097	9.09994707924877e-305	1.82391274632704e-303	687.96250932026
GATA2	-2.9466943586855	4.43285977473737	-52.3703202746034	1.88911716019027e-304	3.78184985561535e-303	687.232133400139
ADAMTSL3	-2.59697521338064	2.78394060245353	-52.3631182549522	2.10890836434715e-304	4.21680888718208e-303	687.122080113693
MOCS3	1.95028169469314	2.53064839172579	52.3585481541151	2.26146704869671e-304	4.51645734212269e-303	687.052241618847
TIPRL	1.50446416230824	5.27776934627847	52.3279222790359	3.61150338668314e-304	7.20406682711908e-303	686.584163333648
NR2F1	-2.55503666651439	4.89971521767509	-52.3246942803492	3.79418679476813e-304	7.55946549967135e-303	686.534820748714
MCEMP1	-3.83605015570433	4.32426655388867	-52.3055920910711	5.08100248611477e-304	1.01112553635692e-302	686.24280228813
BANF1	1.64312668406553	7.34631757990386	52.3046664507567	5.15342273689921e-304	1.02431927464068e-302	686.22865073676
NET1	2.12390066613983	5.85602185927017	52.2867030248807	6.78240970126272e-304	1.34650544199683e-302	685.953998203474
PPIL1	2.19814554852631	5.30076639049559	52.2863302317489	6.82118420672898e-304	1.35259880194095e-302	685.948297951719
MLKL	-2.37962634762685	4.49515233209934	-52.2729932173957	8.36444421506256e-304	1.6566548921099e-302	685.744355120371
SMC2	2.12101370861579	3.49406875165294	52.2607785560841	1.00825080355059e-303	1.99457274801686e-302	685.557555752571
PFN2	3.17056434898601	6.04580956098018	52.260035574739	1.01977372285811e-303	2.01498618958126e-302	685.546192719623
MAP7	2.2057168175298	3.97517116413114	52.1999207786611	2.55806678414556e-303	5.04856199286085e-302	684.626584552501
OPA1	1.63859198666382	4.87881449175915	52.1974169260836	2.65798078771822e-303	5.23957202158447e-302	684.58827224854
AGMAT	1.88399292141801	1.25684149337856	52.1626334528784	4.52634929366611e-303	8.91211550338777e-302	684.055959609692
EGFL7	-2.68118536350129	6.56783545918371	-52.160524238854	4.67486944340282e-303	9.19372679257223e-302	684.02367629634
SH3BP5	-2.38396454327906	4.07600685581275	-52.0985433225986	1.20754909022014e-302	2.3720119218221e-301	683.074764385804
ADRB1	-3.06810451982285	3.26961416391711	-52.0849201921385	1.48770720973825e-302	2.91890596274083e-301	682.866135208902
C12orf66	1.37599369812479	2.53318852879684	52.0660763855817	1.98550501970272e-302	3.89103185125817e-301	682.57751771164
NPEPL1	-3.03402887952701	4.56667729399471	-52.0561852180745	2.31034533107193e-302	4.52233210068068e-301	682.426004317418
SLIT2	-3.03330329335335	4.49621276787202	-52.0489182928241	2.58242084629668e-302	5.04899477612399e-301	682.314681629189
PIK3R5	-2.33521053868816	3.69344651602607	-52.0223467146236	3.88010394733373e-302	7.57729517649676e-301	681.907574650294
PDCD10	1.75490611557599	5.49263861622403	51.9691258057581	8.7721346237199e-302	1.71107744828178e-300	681.09191184727
EIF2AK1	1.30214184811878	6.41665105337215	51.965991915729	9.20387046067772e-302	1.79320111792669e-300	681.043871189351
FZD6	2.23348458864237	5.55671286004538	51.9640819500631	9.47735529759965e-302	1.84433742163521e-300	681.014591975147
RECQL4	2.590494037723	3.56908994840289	51.9629767449973	9.63930608096458e-302	1.87367510535451e-300	680.997649303201
SIDT2	-1.56516201265248	5.13074510908233	-51.9594003646036	1.01825897846284e-301	1.97698170110835e-300	680.942822770647
LMNB2	2.17377692601719	5.5135070667105	51.915823080286	1.98637527226755e-301	3.85214096832789e-300	680.274650893082
IRF9	-3.24768870200946	4.68809129500172	-51.901296471618	2.48212415982863e-301	4.80796642811249e-300	680.051862798819
UBE2V2	1.39680488397955	4.39919109192235	51.8985659750147	2.58828839990586e-301	5.00781441165601e-300	680.009983540207
IL18R1	-3.06500650319588	4.04802349487754	-51.880937727038	3.39197331994675e-301	6.55520386635437e-300	679.739586825189
RBL1	1.70189193356789	2.83530245430302	51.8259917721682	7.88149121989373e-301	1.52139143086668e-299	678.896538651961
MRPS33	1.8802117370398	3.63750955518074	51.7801554120096	1.59286905882028e-300	3.07122771525531e-299	678.192981457464
C12orf56	2.13935825138625	1.01574964513536	51.7778496107923	1.65026920917458e-300	3.17823998673714e-299	678.157582249288
PDIA4	2.25532195164381	7.62315378061858	51.7613260836985	2.12686170512403e-300	4.09139741344319e-299	677.903890317688
GIT2	-1.39718846258442	3.76773490260815	-51.7553330773731	2.33187992776995e-300	4.48063633423167e-299	677.811869274906
GPIHBP1	-4.03042759153409	3.62685515001828	-51.7398057684535	2.95982119346583e-300	5.68068434562433e-299	677.573431307644
PSMD2	1.80058311694336	7.46770137797103	51.7392029521897	2.98735070437579e-300	5.72695319455134e-299	677.564173849472
ZCRB1	1.39570540108496	5.48751015046057	51.7292559409968	3.4804444584252e-300	6.66461309567554e-299	677.411411109242
RECK	-1.96309091929941	3.61468133720411	-51.7052712843819	5.03081548808373e-300	9.62236891526507e-299	677.043013897663
POLR1D	1.41156049993385	5.04230765221089	51.7017366233304	5.3115462352501e-300	1.01477212092632e-298	676.988716673661
NIFK	1.7644776390601	5.36468180600965	51.6949925350224	5.89139364488886e-300	1.12426868917742e-298	676.885114072348
ALDH3B1	-2.93529724476763	4.76549131187605	-51.6913415629163	6.231299195072e-300	1.1877793089832e-298	676.829025590744
TRAIP	1.84172989285584	2.28060788080803	51.6717854690496	8.41541634170136e-300	1.60227995329595e-298	676.528565415894
TIMELESS	2.19149208618569	4.34970072357242	51.6677819890365	8.94938387709385e-300	1.70201009735276e-298	676.467050179812
CTHRC1	3.76172230081642	4.78937488908234	51.6589909415361	1.02438642727611e-299	1.94598538557241e-298	676.331965064097
POLDIP2	1.47559319806665	7.02045633883551	51.6383822268683	1.40611375219736e-299	2.66810881596089e-298	676.015250556648
MREG	2.13337643208637	4.14117101488131	51.6177770601046	1.93008164798825e-299	3.65819325716098e-298	675.698539298158
SEC16B	-1.9865746506546	1.27280942945182	-51.6122241890556	2.10207953614615e-299	3.9796836105138e-298	675.613180248453
FIGNL1	2.20732456636893	3.01161448926573	51.5976094209988	2.63167121593104e-299	4.97668355591208e-298	675.388503412495
HDGF	1.56361282323691	7.93026864908181	51.5868942302741	3.10301472827031e-299	5.8614056989088e-298	675.223759468361
ARHGEF19	2.48376083507181	4.21130954290954	51.5846080364283	3.21403794415667e-299	6.06427723037272e-298	675.188607895294
SLC35A1	-1.59854921018763	4.93451575245237	-51.5779406640556	3.5610425287293e-299	6.71144231540694e-298	675.086089527404
MFAP4	-4.05948852659203	8.12480116531348	-51.5609208562987	4.62646941066502e-299	8.70962790291224e-298	674.824366470817
COA6	2.48435498668435	5.08354371921409	51.5390430408904	6.47724560806885e-299	1.2180132864791e-297	674.487887796587
CADM4	2.53457558025575	4.39777653443749	51.5247869558105	8.06552161681199e-299	1.51497833646426e-297	674.268599529658
GJB6	5.58239505910773	2.94895691240344	51.51467335929	9.42336161838726e-299	1.76804237718979e-297	674.113016500805
SEC31B	-2.67403472818404	3.03081700616965	-51.4859484233615	1.46608457175166e-298	2.74763621420333e-297	673.671057733169
DLK2	2.93556465437501	2.4079069458673	51.4671516143145	1.95790348402724e-298	3.66526540365547e-297	673.381798225489
GPR162	-2.54766777200629	3.4929275634227	-51.4567158427412	2.29905224185205e-298	4.29909925359061e-297	673.221186303963
HELLS	2.07784235594629	2.28904996136499	51.4540927269244	2.39377796348199e-298	4.47123526750386e-297	673.180813131483
RCC1	1.812552036005	5.03176041786954	51.4438288159441	2.80349376927138e-298	5.23068804041537e-297	673.022830192214
SERBP1	1.26720306038093	6.53668970267046	51.4303955028976	3.4475578549403e-298	6.4252035924589e-297	672.816044390961
GYPC	-2.34619671479807	5.14330538959958	-51.4063831302348	4.98971963351206e-298	9.28898195622446e-297	672.446355618351
MAP3K12	-2.3321388846909	3.78168995501776	-51.4054530768243	5.06169274476077e-298	9.41249886403514e-297	672.432035340908
LIMCH1	-2.9737196471013	5.03325633298335	-51.3781128122617	7.71171819278275e-298	1.43244523501012e-296	672.011023562256
MCM8	1.84833663052637	2.9501762990752	51.3580368988107	1.05062187745158e-297	1.94935784268622e-296	671.701817990279
LMNB1	2.29865557277989	4.70177530649836	51.3568444180871	1.07009923094446e-297	1.98329797664302e-296	671.683450092959
TMCO1	1.51126711073979	5.36311301375602	51.3268081367704	1.69976607158531e-297	3.14682355907652e-296	671.220741892794
MRPL24	1.75719231032736	6.06406955993504	51.321920067058	1.83272980822143e-297	3.38923381993303e-296	671.145431028619
C5orf22	1.693141239117	4.3140468738036	51.3175449649245	1.96054215902191e-297	3.62159310964577e-296	671.078021058381
SLC9A7	2.02722645019127	2.5472323243853	51.2806563371551	3.46155232470806e-297	6.38727008889902e-296	670.509563096371
RNASEH2A	2.33039507566463	4.87653388915481	51.2782537196388	3.59214639039549e-297	6.62094295040296e-296	670.472532812538
B4GALNT4	3.32421639220729	2.53274362111589	51.2770454002602	3.65967596043597e-297	6.73799085520973e-296	670.453909357416
EHHADH	2.38234762307019	3.08361952509057	51.276724651805	3.67781404579912e-297	6.76394460115319e-296	670.448965730608
DAPK2	-2.2288794808936	3.01818826170527	-51.2590275646179	4.83130880446068e-297	8.87560748094994e-296	670.17618518113
COX7A2L	1.43826088102981	5.48730517631373	51.2498523649134	5.56538969227462e-297	1.02129782774022e-295	670.034745059812
CLSTN1	2.02050534302008	7.00205579550487	51.2490861369802	5.63152361428341e-297	1.03230207238387e-295	670.022932829702
SPATA13	-2.01872086622348	4.03903245222845	-51.2484592119352	5.68621858908118e-297	1.04118768388252e-295	670.013268051416
TSN	1.71792741686982	5.5334500298423	51.1995783579827	1.20829633352768e-296	2.21005982928079e-295	669.259567542383
COIL	1.48211873888374	4.38811007301153	51.1879309133228	1.44608407439171e-296	2.64210295513315e-295	669.079931689777
TRUB1	2.04567535829791	3.76329240339776	51.1557376546526	2.37616162489214e-296	4.33668930798199e-295	668.583337789549
CBX3	1.26638364109092	6.63924324890845	51.1513623647353	2.5421015997799e-296	4.63448936535038e-295	668.515837592047
KLRK1	-3.64189243255332	2.82371416418176	-51.1471553717156	2.7125833142805e-296	4.9399123338192e-295	668.450931644995
PSAT1	4.12398929771725	4.51744865366906	51.1354119974157	3.25145587692028e-296	5.91482234305847e-295	668.269742350973
PIGU	1.45124033725034	4.87995499665181	51.1096028293549	4.84234442462737e-296	8.79929167107097e-295	667.871472879962
AK4	2.61995743173958	2.93703527765051	51.1028898641289	5.37097207042792e-296	9.7493046172106e-295	667.767869891747
RPN1	1.49768329539035	7.97694518881401	51.0971336687437	5.87000838451e-296	1.06436035019674e-294	667.679028685975
CDK5R1	2.14472505126547	2.36494061284653	51.0881576935511	6.74235044505406e-296	1.22121187281845e-294	667.540485424529
ANGPT1	-2.81742796507449	3.5669709272789	-51.0809488964719	7.53598902228741e-296	1.36348445704867e-294	667.429211384618
C16orf74	2.84151017985831	2.64484161232122	51.05950036214	1.04942323750303e-295	1.89666817525385e-294	667.098097809866
SSX2IP	1.65398298038307	2.80291510188173	51.0123672449675	2.1729909275415e-295	3.92310422473943e-294	666.370282679736
ARHGAP44	-2.27963902324336	3.14631277715122	-50.9904118311921	3.05032085163975e-295	5.50109588071583e-294	666.031163099484
IL6ST	-1.70040663109904	6.14277141162011	-50.9863564059834	3.24753644203929e-295	5.85045962260167e-294	665.968517379278
ARMC1	1.75415772633592	4.79514801337741	50.9751564390323	3.8610095861805e-295	6.94815660584052e-294	665.795496937794
HIF3A	-3.94446320007163	3.71732529740702	-50.9636963622903	4.6089255915912e-295	8.28517494101723e-294	665.618442704704
ANKEF1	2.12832434867731	2.45374927310079	50.9394129525493	6.70760580114558e-295	1.20449024343318e-293	665.243220478267
PEX13	1.49417803244887	4.23884528513931	50.9190141882573	9.19366942884051e-295	1.64914524717122e-293	664.92796848253
NDUFV2	-2.0025971549291	4.96321041664573	-50.9095561152442	1.06409658513549e-294	1.90671525148046e-293	664.781782137981
GBP6	4.95969854878884	2.7718180492471	50.9032802335097	1.17250225735085e-294	2.09871634000255e-293	664.68477463605
RBM8A	1.28346237339399	5.64727936734781	50.8997157019134	1.23892438313816e-294	2.2152391534402e-293	664.629674894237
YWHAQ	1.41150867581044	8.26677998994823	50.8918173007453	1.39982731099122e-294	2.50026786304686e-293	664.507577743144
SPP1	5.5099655469927	6.37481637478716	50.8820573396483	1.62782255943641e-294	2.90439641308399e-293	664.356693435613
CHRNA5	1.87085348883406	1.18628549785251	50.8663655364956	2.074813095073e-294	3.69798423420039e-293	664.114081838383
GLRX3	1.50634091567775	5.07520078727009	50.86279283581	2.19266247106464e-294	3.90387224635509e-293	664.058840058272
MCTS1	1.41214906980065	4.75174839669479	50.85101379714	2.63075074349463e-294	4.67887826175624e-293	663.876699512469
MAN2C1	-2.32291121855009	5.72666491176692	-50.8164525282119	4.48987666754978e-294	7.97691888621159e-293	663.342179242934
KCMF1	1.14161301910681	4.92495605558988	50.8137590490628	4.68090290014216e-294	8.30748578332759e-293	663.300516240079
EPOR	-2.00624377638235	3.825997033096	-50.812151571352	4.79876079525024e-294	8.50763354547754e-293	663.275651202604
ADRA1A	-2.01911661543781	1.25611918493862	-50.804296134019	5.41883566639989e-294	9.59678663628238e-293	663.154136064753
MZT1	1.84601225151966	4.59448572099025	50.7995655262586	5.83029038783125e-294	1.03145602463788e-292	663.08095511464
PSMA5	1.32543649816617	5.20739316745269	50.7511725203428	1.23282591504318e-293	2.1787301493308e-292	662.332177807649
C11orf21	-2.25261259870578	2.12399625367126	-50.7371062118451	1.53268595653735e-293	2.70580508107692e-292	662.11447964674
GATA1	-1.77250386719126	1.40196691843351	-50.7341391954464	1.60471637880579e-293	2.82998243579491e-292	662.068557406511
GJA4	-2.41972473600417	4.95404492394327	-50.6931062032027	3.02886682455737e-293	5.33590686060971e-292	661.433358282825
ABCA12	2.8079140894848	1.31588715758006	50.689047543118	3.22532124017962e-293	5.67602274191862e-292	661.37051848788
MRPL15	2.03198444018196	6.11680286239137	50.6886993205646	3.24275895942809e-293	5.700715750524e-292	661.365126904341
KHDRBS1	1.19381253842443	6.91450203339017	50.6541565548064	5.53650242650445e-293	9.72286512171863e-292	660.830224142817
GTPBP8	1.50222840909397	3.1467225824303	50.6392586997588	6.97351209549645e-293	1.2233616187655e-291	660.599483531839
CRABP2	4.38250508657933	5.04109475751674	50.6323274245139	7.76392476683804e-293	1.36059732877279e-291	660.492121709104
STAP2	2.10634673924549	4.72994493242258	50.6320278823139	7.80003456970379e-293	1.36549559161676e-291	660.48748182841
MED20	1.6055091415396	4.02842260745949	50.5376072923924	3.36941428253748e-292	5.89242606400703e-291	659.024383645199
PLCB2	-2.46492341616766	4.39258591962404	-50.5367717311677	3.4133424332732e-292	5.96301659324221e-291	659.011431438752
CPAMD8	-2.66711336876224	3.18612394377933	-50.5288752057832	3.85784960422513e-292	6.73253086301479e-291	658.88902167637
VRK2	1.68490249603677	4.02205109029974	50.5088984072475	5.25846165444098e-292	9.16725148424212e-291	658.579313759477
MTFR1	1.57248254495675	4.04431389488108	50.5026898085944	5.78986443324825e-292	1.00831603699108e-290	658.483049831298
DRG1	1.56936982137856	6.11291897890475	50.4801388464624	8.21385185059532e-292	1.42897114939255e-290	658.133360074379
PABPC1	1.51630832805024	9.52058630738269	50.4772711523159	8.5874135535809e-292	1.49240865246864e-290	658.088887431587
C17orf58	1.89985671512317	3.58444184222379	50.4689054633318	9.77715191346456e-292	1.69741093800563e-290	657.959145457977
SEMA3G	-2.93173398315241	3.97306936211158	-50.4438868405086	1.44130357704632e-291	2.49965354046085e-290	657.571086533272
SLC9A3R1	2.62647482868939	6.70556457037592	50.4330215390948	1.70593254002562e-291	2.95553695547296e-290	657.402533847213
PRELID3B	1.59248864657426	6.05424747710345	50.4255238822391	1.91638094795972e-291	3.31670646794766e-290	657.286215034606
ARHGAP29	-2.451000998085	3.75785227911739	-50.4236847235767	1.97185387992334e-291	3.40918869156993e-290	657.257681268115
TRIM59	1.8101416431252	2.21203469385269	50.4157684561552	2.22956047326994e-291	3.85076615899337e-290	657.134859155986
GPR4	-2.69162874800704	4.3248505153251	-50.392050515041	3.22154501787368e-291	5.55832756898287e-290	656.766827135378
LRRC42	1.29899734985859	5.19150518492066	50.3648845874701	4.91113810331812e-291	8.46475873296931e-290	656.34521064572
PLEK2	3.35840579049029	3.19552556548603	50.3489646570976	6.28798671477829e-291	1.08267228043755e-289	656.098091914576
KCTD5	1.46762430502743	4.98229542295617	50.3324041206152	8.13155837225854e-291	1.39866146883987e-289	655.840997440668
CSNK2A1	1.3252250300765	5.61806408387314	50.3116433534621	1.12247490120918e-290	1.92872073374094e-289	655.518650484368
TIMM10	1.64193528786403	6.01636432709597	50.3012637195736	1.31880724402659e-290	2.26374954215683e-289	655.357469506452
ATAD2	1.88309313489029	4.10297331990167	50.3004905278829	1.33473878618275e-290	2.2887488038478e-289	655.345462426686
SRD5A1	1.99427689118088	3.02368478857508	50.2973416695011	1.40163439945809e-290	2.40099829164079e-289	655.296562316256
CCDC159	-1.72682768926689	4.08312318264057	-50.2801026546342	1.83196742592061e-290	3.13494957466332e-289	655.028828700245
THNSL1	1.99998726373512	2.46352614418599	50.2719286270323	2.07998246833347e-290	3.55572896731655e-289	654.901868202728
S100A11	2.03932380985564	10.9672737553863	50.2645371183274	2.33305884143412e-290	3.98429313982055e-289	654.787055124412
POU6F1	-1.7465729182246	3.24249043496575	-50.2614176071077	2.44890524512179e-290	4.17786729687649e-289	654.738597490123
CLDN1	4.90675143385674	5.70679820106722	50.2539631970802	2.74958022152006e-290	4.68604629199182e-289	654.622798059919
PTDSS1	1.8741684538991	5.69744486234636	50.2507561691613	2.89004682894657e-290	4.92042967744148e-289	654.572976936344
IGFLR1	-2.11233634292809	3.30798297202103	-50.2424121618726	3.29007736021361e-290	5.59580637200559e-289	654.443347225649
HS6ST2	3.23750646937132	2.04241642975966	50.2304246426049	3.96367662142448e-290	6.73462862296042e-289	654.25709871537
FAM189A2	-2.9579207485225	3.52760495494644	-50.1761460171858	9.2143394907005e-290	1.5640079687258e-288	653.413566218641
PCDHGA12	-1.78708621505869	1.95554040379641	-50.1657656393997	1.08279481987513e-289	1.83603385060083e-288	653.252207329162
DBF4	1.61275018905395	3.29524795392681	50.1441478274885	1.51535419337684e-289	2.5668995729104e-288	652.916126091998
TMEM132A	2.39034852105414	4.56651160845474	50.1315399949532	1.84355433999632e-289	3.11968912377941e-288	652.720092988576
KPNA4	1.46380318793975	5.24183241690907	50.1214274376847	2.15750997326181e-289	3.64728150631411e-288	652.562844152996
BYSL	2.04796572804249	4.69175223491814	50.1169285300478	2.31386827753007e-289	3.90765887918701e-288	652.492882895574
MRPS35	2.03030792705859	5.92637876275246	50.0989161254552	3.06200290462741e-289	5.16589522296818e-288	652.212753089647
ZNF20	-1.44525626637194	1.34919722218571	-50.0985931456686	3.07742413990968e-289	5.18668382734424e-288	652.207729742642
MRPS16	1.60864703749967	5.90423506893111	50.0952507165754	3.24164970178431e-289	5.45797277757165e-288	652.155743781557
TFAM	1.53305013375346	4.13104161301106	50.073442425607	4.55091969161872e-289	7.65469265918903e-288	651.816519500651
SLC30A6	1.45141062065338	4.32463686672919	50.0592882612325	5.67198831740678e-289	9.53076269880721e-288	651.596323847263
RETN	-3.62783997789999	3.59997524119042	-50.0264277391318	9.4581289723823e-289	1.58767549129178e-287	651.085023215831
SLC44A5	2.62382664832396	1.61810102439405	50.0097653111632	1.22583009134437e-288	2.05566056199794e-287	650.825711822241
MDH2	1.42208947705642	7.2288713309852	50.0024154847375	1.37440238717532e-288	2.30250233751412e-287	650.71131871196
GNG11	-2.47872267115078	5.26227214257311	-49.9971363871137	1.49211206350364e-288	2.49719874947968e-287	650.629150614157
TRIM52	-2.1460497249106	3.6587174983603	-49.9960845955757	1.51674261920741e-288	2.53588456294258e-287	650.612779297254
FANCD2	1.65744538252501	2.59424553801899	49.9589628805983	2.7033535548182e-288	4.51530190553268e-287	650.034889961491
NPIPA1	-2.62947424880185	2.85138455887952	-49.9380440877203	3.7443123395783e-288	6.24773791776494e-287	649.709166863293
DOCK6	-2.44637752409499	5.25447526527268	-49.9362790001151	3.84866396713393e-288	6.41546216672844e-287	649.681680617554
HYAL2	-1.9454640744967	6.40628035419053	-49.9353305353639	3.90593371679791e-288	6.50444842630147e-287	649.666910811006
FRY	-2.02700191960343	3.01444242612614	-49.9010263434609	6.66453380726525e-288	1.10872403378122e-286	649.132643474222
CDO1	-2.90934534025386	2.95634000625889	-49.8908548911981	7.80880177063946e-288	1.29779648891184e-286	648.974202570594
AAGAB	1.28779802306923	5.21961311301201	49.883468661992	8.76110727427623e-288	1.45462193791951e-286	648.859139516284
PSMA6	-2.45948382057141	5.84079699548511	-49.8592429536971	1.27787281667461e-287	2.11957179978853e-286	648.481705197431
MAP3K13	1.76351304434322	3.7397765181256	49.8512589655209	1.44717023997081e-287	2.39800407288628e-286	648.3573002839
GTF2E1	1.71885670613335	3.66448486654492	49.8458626164676	1.57413325832073e-287	2.60580555996595e-286	648.273211206734
EXOSC4	1.78548742494613	5.2021849196801	49.8322977924668	1.94470275678104e-287	3.21606179224185e-286	648.061821055458
NABP2	1.54634277470678	5.17559471283909	49.8226506086063	2.26024044479819e-287	3.73419388787191e-286	647.911469085483
ERH	1.36782708219741	7.29309337272264	49.8132543861743	2.61674780610524e-287	4.31892418964273e-286	647.765017860876
GSDMC	3.43499338519754	2.19469066628839	49.8124443415237	2.64999853347585e-287	4.36949511884254e-286	647.752391872959
MRPS34	1.49684501890994	6.87645688223481	49.80936543188	2.7802846039075e-287	4.57980739478306e-286	647.704400882337
CSRNP1	-2.54171853147722	6.2140272458004	-49.7905438725822	3.72836196156857e-287	6.13548336173172e-286	647.411004888858
PFKP	2.08229520164651	5.65420470996328	49.7739045363008	4.83267372180127e-287	7.94495357643085e-286	647.151591410415
MRPS10	1.52560958752988	5.68605075874222	49.7507695190562	6.93209204253031e-287	1.13852298747583e-285	646.790853867648
SDHAF3	2.00023640533728	3.78587524510269	49.7350867387413	8.85295027588051e-287	1.45257819428565e-285	646.546281179489
COL10A1	3.7866317207761	2.50353834515101	49.7183683066711	1.14905355066704e-286	1.88350247051553e-285	646.285525772039
VENTX	-2.08432427683087	2.15071150169966	-49.7112432398041	1.28413437475379e-286	2.10286427552637e-285	646.174386992585
SULT1A1	-2.42248993061494	4.01832329470679	-49.7044561036642	1.42755778667967e-286	2.33544546606755e-285	646.068513819212
ST14	2.42671408281423	6.36076861507	49.6744983319856	2.27817601200353e-286	3.72339391961828e-285	645.60113525858
IARS2	1.57107225834534	6.20141608369566	49.6625356623637	2.74573718201519e-286	4.48318609543476e-285	645.414473348025
WWC2	-2.1088264077611	3.79365791865434	-49.6452871769655	3.59389792289103e-286	5.86232706018561e-285	645.14530366418
CDYL	1.29363125396159	4.41885868301635	49.6337293936025	4.30437932119352e-286	7.01441989479014e-285	644.964920237296
YWHAG	1.654417910764	7.49925141287105	49.609112957494	6.32115514157461e-286	1.02909389542211e-284	644.580677086412
SFN	4.43393133789698	8.20279414086788	49.5607596140806	1.34491598170226e-285	2.18741631387453e-284	643.825713269524
GPX2	6.20854134554317	4.47601103006947	49.5527864478508	1.52326342576723e-285	2.47508123239227e-284	643.70119818099
METTL2A	1.45089817881968	3.60575932714774	49.5315115309938	2.12369863486168e-285	3.44735405946121e-284	643.368916397196
CDCA3	2.2351699383736	2.82559275215166	49.528679382996	2.21976206720704e-285	3.59980018961017e-284	643.324678574506
PTPN21	-1.97565280009585	3.85810965560509	-49.4865504962168	4.2870689742092e-285	6.9456327543432e-284	642.666519708938
NIP7	1.92933979095498	4.5331611383793	49.4830314052318	4.52941769296316e-285	7.33117355023515e-284	642.611533309892
MPP1	-2.06967554405276	4.88979106878443	-49.475623533737	5.08530587872771e-285	8.22296417259777e-284	642.49577932861
ERG	-2.07117985272322	3.84720152393386	-49.44207166922	8.59126274523522e-285	1.38787039868974e-283	641.971424189216
PROM2	3.54494455913195	3.70174494442352	49.4202564549816	1.20826630937539e-284	1.95000433497652e-283	641.630421332558
GLRX	-2.03637511577673	4.44854104497661	-49.4135809644304	1.34118303228078e-284	2.16243152487968e-283	641.52606283115
MRTO4	1.83952977288646	5.21284906567527	49.4072735125469	1.48018701551585e-284	2.38425504250945e-283	641.427453139288
PARS2	1.86504217009071	2.49877578173868	49.4060914210709	1.50779879443105e-284	2.4263962138075e-283	641.408971994984
SPRR1B	6.90555629705558	3.83792274816108	49.3989802124887	1.68512607547785e-284	2.70915177706026e-283	641.297789963457
NDUFB4	1.33492518732608	6.94968692399125	49.3838986152722	2.13330613791991e-284	3.42639266067444e-283	641.061973339237
MCM3	1.80613484883824	6.14001326535147	49.3541172367859	3.39887802766997e-284	5.45384685245298e-283	640.596232417564
PRUNE1	1.46397817895736	4.91600873726733	49.3492053096284	3.67031126084279e-284	5.88374801355029e-283	640.519406531891
MLF2	1.28628939741794	7.39430200099565	49.3450869033423	3.91453940312742e-284	6.26925659815699e-283	640.45498968962
CKS2	2.66690652461289	6.33262974449262	49.3448430621854	3.92949910336653e-284	6.28719856538644e-283	640.451175657913
PRG4	-3.83362286515158	3.07787288974887	-49.3361958290641	4.49866615541197e-284	7.19099109617715e-283	640.315915835088
FAM83D	3.05402898203084	4.51060535485092	49.3231171157098	5.52005738809305e-284	8.81523668388599e-283	640.111322375642
CHAF1A	2.14249630712668	3.82251136907028	49.3176931470405	6.00893955194646e-284	9.58680765885375e-283	640.026468093784
DNM2	-1.35166336152629	6.09396368003016	-49.3168301201312	6.09062669312855e-284	9.70787888916185e-283	640.012966312347
GORASP1	-1.00571421461062	4.9260736023262	-49.3158485804759	6.18488246708759e-284	9.84873386956974e-283	639.99761033145
SLC35B2	1.47451864634868	6.10163231171819	49.303703298238	7.47930985467873e-284	1.1898643510257e-282	639.807590685253
PALB2	1.48952007179154	3.27392856238243	49.2660529541111	1.34819239494424e-283	2.14276808374043e-282	639.218421324442
FMO2	-3.78348835293597	5.57994018814666	-49.2633171588333	1.40717618937893e-283	2.23439285630415e-282	639.175603963139
DCUN1D1	1.96690086628075	4.08794607752983	49.2537292408974	1.63502899434649e-283	2.59372940752444e-282	639.025538598203
ATP6V1B2	-1.38850849496233	6.35524719495715	-49.2422448686429	1.95704271930363e-283	3.10161618847211e-282	638.845776815356
CISH	-2.22474856069535	4.75654948972995	-49.2348315631369	2.19787063163352e-283	3.47999648921652e-282	638.729730210998
TWNK	1.99635857593586	3.31226644193664	49.2068156501359	3.4080239524982e-283	5.39099138648487e-282	638.291116350168
TOMM20	1.43114266238035	7.35691831746882	49.2022402536698	3.66115263791875e-283	5.78593489595922e-282	638.219475827207
GALNT1	1.84472049664659	5.64448650257151	49.1853754617157	4.76778594615205e-283	7.52770430139629e-282	637.955389760859
TTC4	-1.9818628423514	3.38690729478585	-49.1694029854812	6.12294214870785e-283	9.65820544776386e-282	637.705246073808
VANGL1	1.96782755602807	3.06407170381372	49.1599294202015	7.10239137930602e-283	1.11926197856936e-281	637.556867345414
CSDC2	-2.57847428563434	3.0953251181058	-49.1573425769936	7.39609580135643e-283	1.16445022889465e-281	637.516349375532
ALYREF	1.61838743988278	6.76700925190582	49.1537164812293	7.8283621793377e-283	1.23134839693041e-281	637.459552189204
ATP6AP2	1.43449314654541	7.18598113648069	49.1470591455716	8.68885569272223e-283	1.36541491899905e-281	637.355271348164
CHAC2	2.47492636101482	2.97034076939096	49.1371166268362	1.01533278701777e-282	1.59405342622227e-281	637.199521673286
EDARADD	2.75512496995089	1.77687090269567	49.1246308878626	1.23470886835305e-282	1.93665301038019e-281	637.003916204567
MGP	-3.2683630897989	8.30297596991492	-49.1136116159055	1.46740171910256e-282	2.29947894858618e-281	636.831269866881
PAK2	1.49025596362585	6.1118303545763	49.0881400986256	2.18726883808214e-282	3.42433407615928e-281	636.432136690782
DAP3	1.12734620957578	5.96986663784232	49.0536947616546	3.75302002159375e-282	5.8701442132143e-281	635.892266296314
CCDC180	-2.17527326623495	1.48345890995923	-49.0467778774801	4.1828584497886e-282	6.53635098185453e-281	635.783839694115
UNC13D	-2.47766100252851	5.05835869117334	-49.0431109038607	4.43037036418294e-282	6.91666776259009e-281	635.726355283748
EME1	2.12780449746797	2.1070224410707	49.0305558078197	5.39420517801034e-282	8.41355245658723e-281	635.529526635775
FSTL3	-2.73954973172475	6.23309667974113	-49.0236481226262	6.01125489773227e-282	9.36725902871948e-281	635.421225761237
KDF1	2.42959260005882	4.13570869787425	48.9924742161985	9.80105329715223e-282	1.52586444633618e-280	634.932402811546
RAPH1	-1.94130481155038	2.49672511985855	-48.9870901330696	1.06646250996737e-281	1.65876548018717e-280	634.847966241008
RPN2	1.5151237678391	8.4813829613107	48.968484921494	1.42785228939136e-281	2.21880556316191e-280	634.556161871923
FLT3LG	-1.83483216573233	2.81266375523187	-48.9600521913327	1.62979243708083e-281	2.53026031790212e-280	634.423889668623
MRNIP	-2.12948618009896	3.78372475898973	-48.9595835770782	1.64181755582143e-281	2.5465670634131e-280	634.416538944902
ADSL	1.77171468551536	4.71284873420988	48.9428265682146	2.13547780522036e-281	3.30919968038592e-280	634.153670402168
PODXL2	3.14446805421783	3.87356742232207	48.9166565151364	3.21978644475561e-281	4.98486086396206e-280	633.743073889299
TMEM171	2.30688760653958	1.60104865288718	48.9151593937166	3.29632497166821e-281	5.09864091736036e-280	633.719582330853
LAGE3	1.91409094794734	5.28743779872135	48.9134460635894	3.38615304846463e-281	5.2327476841278e-280	633.692697891842
LSM4	1.50329157134682	6.31639497600806	48.9036541092543	3.94859708767083e-281	6.09628421210876e-280	633.539042551215
MEA1	1.44900057018189	7.08391077471951	48.8939524816199	4.59799165802997e-281	7.0923491602571e-280	633.386793718573
NPIPA2	-1.16394679928745	0.647573259725938	-48.8889179676907	4.9760507089857e-281	7.668433210459e-280	633.307782199257
FUT2	2.64017098196026	2.19139094219251	48.8873354785654	5.10119278182881e-281	7.85405357835207e-280	633.282946056391
HSD17B4	-1.56040683236896	6.06128445182063	-48.885382441633	5.25998692404807e-281	8.09109753316806e-280	633.252294007679
ZP3	2.37138723490906	2.30548489956532	48.8775795726327	5.94531723520255e-281	9.13689892087695e-280	633.129827053461
CA3	-3.60105651335613	3.23441998269057	-48.867786268942	6.9332689956079e-281	1.06454302670178e-279	632.976110065895
LSM5	1.45580093057456	4.25795610647809	48.8670868121737	7.00981535105116e-281	1.07530952992843e-279	632.965130877485
CNOT11	1.34655998915624	5.72898691013568	48.8605816295332	7.76348396984092e-281	1.18983212197122e-279	632.863018042733
NHSL2	-1.76075732783388	1.97318573452617	-48.859879121617	7.84957680019253e-281	1.2019260505766e-279	632.851990378301
SSTR1	-2.53764868227175	2.22177496612661	-48.8580248181316	8.08143892002822e-281	1.23629763953924e-279	632.822882053863
AZI2	-1.24812523981588	4.18446751770639	-48.8488380483591	9.33524435588722e-281	1.42680045242127e-279	632.678664936951
FARSB	1.53776205779793	5.19191246804109	48.8480117758311	9.45713453382699e-281	1.44411134633329e-279	632.665693346304
PER1	-2.53512330899593	6.2063770820512	-48.8463262583245	9.71073822527404e-281	1.48148509515211e-279	632.639232289295
NDUFA7	-2.35273840483241	4.35564555477248	-48.8444844949871	9.99563638508717e-281	1.52356075173788e-279	632.61031794418
SLC25A15	1.80169870112478	2.83540306994548	48.8382841407648	1.10176577991016e-280	1.67781183735909e-279	632.512974021912
HOXC13	2.71093264415391	1.23072697253335	48.7926331556605	2.25648425842576e-280	3.4331382317285e-279	631.7961294508
GTF2H3	1.66815962401368	4.50262733668434	48.7859129181418	2.50768861327351e-280	3.81186890388242e-279	631.69058321437
PMAIP1	2.73775062785047	4.06350920897078	48.7846132918446	2.5594055903566e-280	3.88695208350345e-279	631.670171035459
LRCOL1	-2.48251566254719	1.73448158637215	-48.7466244831683	4.64857792781609e-280	7.05336357206982e-279	631.073425788138
FUNDC1	1.65609579165604	4.56353989214561	48.7147704732284	7.66834393488319e-280	1.16247648636055e-278	630.572920943298
STK26	1.99125664597521	4.22252361477393	48.7124766562287	7.94981903249644e-280	1.20405584912091e-278	630.536874940362
GLTP	1.92494459810687	6.41698997030195	48.7038026862583	9.11089022956434e-280	1.37866056855324e-278	630.400563077413
F12	2.28661303043384	2.21191921686274	48.7021560272743	9.34975848747796e-280	1.41352807630019e-278	630.37468477577
RABIF	1.62859317482937	4.06852903102607	48.6968448450066	1.01637454822063e-279	1.53520256669859e-278	630.291214021333
HACD3	1.8441861946077	5.03951699754377	48.6952234285627	1.04260936922892e-279	1.57340941419434e-278	630.265731130388
PPP1R14B	1.92963148859872	6.50476582744649	48.6943124839999	1.05764475139817e-279	1.59466149183782e-278	630.251414194362
WNT7B	3.72986229012962	3.53326131988675	48.6884364987929	1.15998093823822e-279	1.74738442685462e-278	630.159061496498
ANKRD22	3.06978285064471	3.10289057486134	48.6615754557477	1.76942992124544e-279	2.66305568003271e-278	629.736836797948
TFG	1.30373717112944	6.26269778429971	48.6596891170552	1.8226903928895e-279	2.74074990255155e-278	629.707182614856
PSMA7	1.14083546294101	8.16597081380809	48.6350101279064	2.6867815244374e-279	4.03644305143486e-278	629.319179053872
KLF9	-2.55544739461901	5.97134523955738	-48.6285418752323	2.97444238925481e-279	4.46459801135143e-278	629.217473514004
MCM7	1.79311890021371	6.43744173902642	48.6045833603849	4.33552797905352e-279	6.50173801589961e-278	628.840712767736
CSTF1	1.42460273623878	4.12570117979242	48.600309165029	4.63700654600183e-279	6.94762234144017e-278	628.77349180023
SNAP47	1.12544904283188	3.88128064320743	48.5966501477029	4.91170250571051e-279	7.3526165595323e-278	628.715944176513
CHRAC1	1.31870266517352	5.10669449194484	48.5907118799007	5.39258657851045e-279	8.06526621786872e-278	628.622546112295
GAS6	-2.30810862286565	6.92890161255294	-48.569982373851	7.47165472271932e-279	1.11647869142349e-277	628.296477361795
LONRF3	-1.965628868345	2.23496195392829	-48.5537260519908	9.64920517339532e-279	1.44058071170334e-277	628.040736031988
NLN	1.65986746776065	2.76476481627395	48.5478291056657	1.05873413497007e-278	1.57923123733147e-277	627.947958936694
PXYLP1	1.85049620504937	2.83723311697935	48.5116323840266	1.8713990457433e-278	2.78893449951557e-277	627.378386142058
VAMP2	-1.34559112343209	6.22099219382965	-48.5051966808532	2.07088881210106e-278	3.0834871138188e-277	627.277101587718
CEP76	1.41601370829062	2.08597885666632	48.4827393086466	2.94901654238206e-278	4.38708807584943e-277	626.923632305095
EMC1	1.47273112460571	4.48612032798501	48.4722793507508	3.47688937735583e-278	5.16778158254238e-277	626.758977457159
NUDT15	1.55927406997023	4.8733533516873	48.4506177364694	4.88997196110552e-278	7.26163005688216e-277	626.417952653652
GINS3	1.73590803766813	2.58523095330925	48.4308816982404	6.67230071479309e-278	9.89961212435968e-277	626.107196128654
PKP1	5.32806425459286	5.22962645627596	48.4306130732752	6.7005861517099e-278	9.9327732360511e-277	626.102966150644
CD93	-2.4890909264281	6.02082611030303	-48.4291540392458	6.85632674857073e-278	1.01546446428389e-276	626.079990920264
BRCA1	1.94447103707744	2.36204317281905	48.4255076620875	7.26156925277399e-278	1.07453247581278e-276	626.022570803999
PSPH	2.42888947932452	3.91958405095545	48.4175123389008	8.23599135333015e-278	1.2176462128033e-276	625.896661795564
XPR1	1.76883960347141	4.49809601914001	48.4018637899787	1.0537946883188e-277	1.55660263933835e-276	625.650209987518
MRPL51	1.48294239855576	7.147840256778	48.3993684192098	1.09603925197424e-277	1.61757609532988e-276	625.610907365457
ATG16L2	-2.70829140619338	4.45027794558139	-48.3894963146073	1.28044613336466e-277	1.88806576986704e-276	625.455412656898
METTL8	1.29757257681247	2.73237139928748	48.3825078134557	1.42946215770981e-277	2.10594002389361e-276	625.345330638634
SPRTN	1.34141699838059	2.79799485193915	48.3635924281602	1.92571977906171e-277	2.83455111894255e-276	625.047349897385
RPS6KA2	-2.25008798527388	5.13987674343638	-48.3599164840956	2.0405451987933e-277	3.00092833453469e-276	624.989436725887
NEGR1	-1.93625989553745	1.75805128170813	-48.335903483149	2.97902917512935e-277	4.37726358867118e-276	624.611082732642
HK3	-2.81882391809173	4.82467741077068	-48.3339301800418	3.07312311611282e-277	4.51156039221616e-276	624.579988028505
TPBG	2.0811107796893	3.9289914870781	48.3149287920053	4.14604968398222e-277	6.08135736293834e-276	624.280547329023
RTN4IP1	1.74196024013923	3.08255787238322	48.3124558577916	4.31083849825678e-277	6.31753004438052e-276	624.241573622428
CLDN18	-4.92558353933355	4.97805100486577	-48.288052696358	6.33312041927026e-277	9.27306240917822e-276	623.856939923124
L2HGDH	1.40763248429352	2.20698043822573	48.2821300295146	6.95291313494925e-277	1.01716743204992e-275	623.763578810531
NEXN	-2.56457414115905	4.0847473838217	-48.2685688653972	8.61030893120148e-277	1.25853388884356e-275	623.549794329713
PODXL	-2.48242268608407	5.96922256381662	-48.2607306448951	9.74294794105441e-277	1.422844474184e-275	623.426219461307
VGLL3	-2.62488712703831	3.57926930806281	-48.2001577416552	2.53256811965239e-276	3.69529730170029e-275	622.471011353759
FANCE	1.84160223683916	4.18982854126727	48.1981358255005	2.61464414795865e-276	3.81173209583936e-275	622.439119445091
KDR	-2.2645604617364	4.68004989154038	-48.179004027323	3.53580207363062e-276	5.1501465190846e-275	622.137328524108
ACTR2	1.45564237497874	7.44470031979412	48.1691169746703	4.13269132452028e-276	6.01432365279751e-275	621.981350830479
OSR1	-2.8895549709196	3.35935053689759	-48.1610257231911	4.69544691179109e-276	6.82736746444272e-275	621.853695374589
ATP23	1.73372400545109	3.61862615017349	48.156096799343	5.07519988598849e-276	7.37313761214438e-275	621.77592824172
ADAMTS10	-2.5541364723491	3.25923568238746	-48.142062148336	6.3333622247552e-276	9.19298787454493e-275	621.554478513418
NIPAL1	2.03190855147051	1.45503220359371	48.1255512548803	8.21860105221726e-276	1.19191080771151e-274	621.293928142354
TNFAIP8L3	-2.17491096379017	3.74491559109856	-48.0937435172911	1.35781901122125e-275	1.96748562526396e-274	620.791898770707
EPHB3	2.89558796603394	4.27203531533559	48.0506505204459	2.6811820231172e-275	3.88168359332953e-274	620.111568900436
RPA1	1.50881664849297	5.57660840723048	48.0488983198478	2.75640414220445e-275	3.98713740051284e-274	620.083901627485
BUB3	1.10531349523056	4.8614957891556	48.0397454674432	3.18504536295689e-275	4.60318818604892e-274	619.939372318483
C2CD2L	-1.37064257970526	3.55644090730104	-48.0296427742133	3.7360044703268e-275	5.39480334904136e-274	619.779833441011
WBP2	-1.1140189119104	7.05457198790486	-48.0130637276674	4.85433380493988e-275	7.00363194478222e-274	619.517996854173
ARRDC2	-2.2869874119681	5.68161601105363	-47.997124330179	6.24420263150135e-275	9.00111759180074e-274	619.266233143459
TSKU	2.24385207807833	5.36027764509985	47.9928393018168	6.68151942983301e-275	9.62322798431026e-274	619.198545983142
MSH6	1.56909293738859	4.37486034021866	47.9846605194429	7.60308449928812e-275	1.09411197059403e-273	619.069346561707
SAE1	1.37875682631196	6.33041659159282	47.9559347874007	1.19702404875038e-274	1.72108199999024e-273	618.615509237783
B4GALT2	1.60786176137961	5.32959495021698	47.9481742051346	1.35320046006727e-274	1.94396248065972e-273	618.492883983008
PSMC2	1.20922754318343	6.28897689549217	47.9452498270814	1.41720377210068e-274	2.03416143480934e-273	618.446674014371
RPL21	-1.57868521787196	8.94924111038914	-47.941536916594	1.50284712827311e-274	2.1552398919262e-273	618.388002552269
SELENOI	1.85765849315802	4.28940925004881	47.9386164892916	1.57383356368932e-274	2.25510946249182e-273	618.341852829276
CANT1	1.41610148293196	5.41676429347425	47.9325398808263	1.73247191371352e-274	2.48029511958165e-273	618.245824830924
PSMB7	1.22945911103678	7.22123824201613	47.9294543928221	1.8190491962087e-274	2.60201772202981e-273	618.197063599913
SIX4	2.37938446722159	2.18558729895995	47.9286822419145	1.84138425091896e-274	2.63171706433645e-273	618.184860815082
INTS7	1.70964238815376	3.81999960958096	47.9084454206917	2.53547120275672e-274	3.62061826359526e-273	617.865021712351
FSCN1	2.83989879693272	6.84968357984983	47.8965942389165	3.05787408020318e-274	4.36287984708274e-273	617.677694643885
SLC19A3	-2.11580902708446	2.24440461970634	-47.8873037204188	3.54165137854709e-274	5.04881409466475e-273	617.530831945411
RSL1D1	1.30159103953603	5.95396839343378	47.8805268896669	3.94217931692926e-274	5.61500536579813e-273	617.423699007469
LILRB5	-2.42724460705668	2.91260838381952	-47.8582149284412	5.60982018687997e-274	7.98349920472986e-273	617.070939241894
MRGBP	1.30228885963791	4.84646891850593	47.844655505411	6.95138184612766e-274	9.88430981960854e-273	616.856532775211
DOLPP1	1.77445077884004	4.41993720678313	47.8396699273019	7.52164642099311e-274	1.06861014008269e-272	616.777693829599
IL16	-2.10143052267849	3.53601672163485	-47.8386632425543	7.64235376765352e-274	1.08483827527947e-272	616.761774381232
ZNF540	-1.69415802711255	1.73505710510999	-47.8329393164635	8.36646076561995e-274	1.18661938452047e-272	616.671255552762
RGS11	-2.91756783367246	2.93997467713974	-47.8313090850111	8.58497974342275e-274	1.21658104137107e-272	616.645474210963
MDK	3.10075684831072	6.41286984385285	47.8142812054741	1.12384299045688e-273	1.59125518513421e-272	616.376168486447
COX4I2	-2.76167592636248	5.13683668767572	-47.8110977025642	1.18188450879611e-273	1.67202190525881e-272	616.325815942052
SSR1	1.4130459126986	5.42179573547616	47.8051282293566	1.29892561151939e-273	1.83604890493147e-272	616.231395445162
PDK1	1.72866380589304	2.87982865506891	47.7968421463851	1.48085012100385e-273	2.0914352426262e-272	616.10032598371
ATP6V0A1	-1.39730555642031	5.00427938840434	-47.7786638323898	1.97429023686819e-273	2.78597988231248e-272	615.812753984982
MEFV	-2.50186795647064	2.40046344326358	-47.7698239628612	2.27066965242983e-273	3.20151030354385e-272	615.672898197138
ABT1	1.50341294520406	4.92200648962509	47.7686747132541	2.31233779236101e-273	3.25751559704998e-272	615.654715247911
MS4A15	-4.175432062765	3.66929970745893	-47.7462241464289	3.29866485329874e-273	4.64309966230511e-272	615.299482022146
STX6	1.25509988747431	4.88733858109146	47.7445875069299	3.38521785146037e-273	4.76092487075973e-272	615.273583418881
TRMT112	1.28305052364711	7.62922879557781	47.7335025167288	4.03437142122506e-273	5.66912175529996e-272	615.098163790733
PSMD12	1.20821591489219	5.16554125901509	47.7309125368302	4.20318172928978e-273	5.90137998501625e-272	615.057175454914
HNF1B	-2.58669855463741	2.23015885938763	-47.7302185149916	4.24960533759637e-273	5.96155866974122e-272	615.046191921493
TPGS1	-2.35642072559166	2.9178060531551	-47.7156301672082	5.35338586472443e-273	7.50370735611625e-272	614.815305427087
TRPC3	-1.13095088151046	0.93143355574195	-47.7114125495345	5.72298067178431e-273	8.01504640359684e-272	614.748549701671
LSM12	1.23735982363692	3.52728694748343	47.6736019104374	1.04132821600905e-272	1.45716296179995e-271	614.15000050427
SNU13	1.22976297527797	6.8326655613072	47.6594476064421	1.30293513729705e-272	1.82171449104457e-271	613.92589419763
SLC6A4	-4.31314154870097	3.14711432461542	-47.6392809442082	1.79316420219864e-272	2.5050414096825e-271	613.606555024267
KLC1	-1.74731792368176	3.94559055618711	-47.6310676379709	2.04227000335261e-272	2.85066144921678e-271	613.476484266003
MATR3	-1.56022343124148	2.09513020356832	-47.5977219292148	3.46343148620196e-272	4.83033244608966e-271	612.948324588917
GAK	-1.7292967128131	5.28102742902736	-47.5889185566757	3.98177022223413e-272	5.54861835464699e-271	612.808868055231
ERI3	1.19781733001935	5.72388751516263	47.5874829302172	4.07337178308034e-272	5.67154327467825e-271	612.786125099845
SUSD2	-3.67081890033364	5.54323771753165	-47.582055592507	4.43912994374829e-272	6.17566739306495e-271	612.700144041548
PGR	-1.56041094040578	1.25258666756802	-47.578947309178	4.66321697412623e-272	6.48202651818742e-271	612.650900464726
ST6GALNAC3	-2.02155318057978	1.98992317745669	-47.5780515851083	4.72986877176968e-272	6.56921856965455e-271	612.636709583751
TMEM262	0.964704934707223	0.595727094666633	47.5668789708339	5.64587172984015e-272	7.83493443371515e-271	612.459695278217
PRR19	1.45183844743619	1.19526045605117	47.5647388702899	5.84061169708727e-272	8.0984653987119e-271	612.425786816857
RFC3	1.75628430178666	3.790747367007	47.546344665909	7.81716239044062e-272	1.08301349144383e-270	612.134321900988
TFDP1	1.75193966752852	5.90273868621515	47.543529950298	8.17375735158528e-272	1.13148058756105e-270	612.089718066822
PRICKLE2	-1.95158118343007	3.46917618852533	-47.5353330917435	9.30764385538195e-272	1.28737791374936e-270	611.959820228381
DTYMK	1.74107074824696	4.8731504797855	47.5239532994138	1.11473317470685e-271	1.54055940643219e-270	611.779469167147
MRPL35	1.42262557507072	4.48635692383272	47.5134727274355	1.31618817531437e-271	1.81746908432849e-270	611.6133565171
LRP2BP	-1.55956894696975	1.78463568958898	-47.5092848667407	1.40652749092945e-271	1.94061369234916e-270	611.546977269722
POFUT1	1.60243746186962	5.05269551470284	47.4784489994742	2.29327358695443e-271	3.16146843091181e-270	611.058156486231
SLC24A4	-1.1427043406333	0.837201155135872	-47.4692594219179	2.65299117859258e-271	3.65435887777164e-270	610.912459679598
LTA4H	-1.60879157054819	6.63316319426747	-47.4674766515988	2.72905653850202e-271	3.75604360430673e-270	610.884193533966
ITGAX	-2.81649747117462	5.51862725628308	-47.4660859262466	2.7899063144552e-271	3.83663698263946e-270	610.862143086773
CD300LG	-2.9071467638637	1.83048745888053	-47.4597256903085	3.08595735035408e-271	4.24027768600376e-270	610.761296533722
PPIF	1.89152340604672	6.30262773033329	47.4308516880732	4.87817902317847e-271	6.69739164330721e-270	610.30341993767
CD276	1.69046330122326	5.54031290713275	47.4283624343337	5.074627779862e-271	6.96139102653856e-270	610.263941646914
C7orf25	-1.86459728100884	1.99326150438884	-47.4236937060016	5.46467196700196e-271	7.49031531857042e-270	610.189896148346
PHYKPL	-1.51407356500957	4.3429405918859	-47.409657763855	6.82739648542444e-271	9.3505161685813e-270	609.967273131082
ARHGEF2	-1.61657658212958	5.68418118169725	-47.399633416788	8.00417965283779e-271	1.09532257293453e-269	609.808264332543
OGFOD2	-1.99250240945514	2.65355673543702	-47.3988104998936	8.10935744977108e-271	1.10880887483144e-269	609.795210515527
SPATS2	1.18904425717859	3.87782244251688	47.3928842762907	8.90875599414562e-271	1.21711788014711e-269	609.701201429984
GPM6A	-2.37728479688041	1.81260432326118	-47.3648226664021	1.39052731528286e-270	1.89819454719201e-269	609.256000579665
CBX1	1.67632791715215	6.00913083533252	47.3631134281865	1.42875741208834e-270	1.94879250600738e-269	609.228880486256
TGFA	2.58115660244144	3.58973521938691	47.3586358928389	1.53396503846081e-270	2.0905894856417e-269	609.157834917396
TNFSF12	-1.75741698180112	5.7204341692005	-47.3488762471065	1.7909253031492e-270	2.43880601086289e-269	609.002969794284
PRKCE	-1.99256879815802	3.67457301733248	-47.3363409325432	2.18512207879571e-270	2.97318724477439e-269	608.804045139612
ETNK2	2.10973436659613	3.09443838764425	47.3343667069714	2.25467277340122e-270	3.06532928802947e-269	608.772714291995
SFTA3	-4.29356396366529	4.57489674185444	-47.3117044770151	3.23073785183644e-270	4.38876856236483e-269	608.413035074825
EZH1	-1.70514104254057	4.91978078372526	-47.3115397861415	3.23919489077989e-270	4.39668821509264e-269	608.410421007231
COX8A	1.28060639955785	9.1811750502114	47.2997514477634	3.90578049998725e-270	5.2971752388806e-269	608.223301970704
NUP93	1.36145177035773	3.81767644344735	47.2929170323299	4.35339910415943e-270	5.89947266455159e-269	608.114810662823
TOPBP1	1.60016817626858	4.61178771327199	47.288896270255	4.64035420430268e-270	6.28324983521114e-269	608.050981613818
GOLGA8N	-1.30393320206422	1.20871185986666	-47.2880095488825	4.70614245317057e-270	6.3671786658256e-269	608.036904792392
TMOD1	-2.91912392223915	3.22013863281946	-47.2879283608949	4.71221243933212e-270	6.37024130732329e-269	608.035615917789
CACNA1C	-1.72805025944065	2.18077978181989	-47.2794324409729	5.39269814645642e-270	7.28427733487447e-269	607.900737557821
BAK1	1.48955959482714	5.24604512726427	47.2737042479719	5.90616029288515e-270	7.97141118239724e-269	607.809794191672
LAMP2	1.45936292079652	6.67120470184116	47.2608042330933	7.24876254633668e-270	9.77560757256169e-269	607.604974473966
FBXO27	3.13723332830727	3.5607575591633	47.2481788249091	8.85801817637117e-270	1.19362151529588e-268	607.404497007907
DPYSL2	-2.0767653223012	6.0275296899459	-47.2428967738137	9.63312418284644e-270	1.29702305972742e-268	607.320618674396
HBA1	-4.92307863483563	3.04761250138778	-47.2341286124478	1.10724722098759e-269	1.4896213416759e-268	607.181374526184
BDH2	-1.54930737748716	4.93256906153433	-47.2321923937527	1.14182606969681e-269	1.53490771907195e-268	607.150624959901
RUNX1T1	-1.71659344290791	1.78136165124374	-47.223133978095	1.31851206805971e-269	1.77099662688984e-268	607.006760529261
COA4	1.53070516880738	5.43922942717688	47.2211216696373	1.36133612874494e-269	1.82705063758423e-268	606.974800111179
GMCL1	1.39147398756202	4.2673631118252	47.2187376578109	1.41387481693856e-269	1.89604238271504e-268	606.936935548905
PLP2	1.7029630858443	8.38353312175703	47.2182648369117	1.42453342539151e-269	1.90880635767433e-268	606.92942579835
ABTB1	-1.87415849382867	5.0857209714592	-47.2140496535931	1.52317897060524e-269	2.03935386016394e-268	606.862475519682
AMMECR1	1.56087672583104	3.34996232040564	47.211816671118	1.57817598353796e-269	2.11129922146213e-268	606.827007987821
RPAP3	1.27003759551577	3.97522611509781	47.2098210981597	1.62900467117079e-269	2.17755768184619e-268	606.795310879527
CRIPT	1.5970379996001	4.33103364828732	47.2097552795692	1.63070873279444e-269	2.17809587805649e-268	606.794265428434
GPT2	2.30424134251731	3.29956702061578	47.2072137710773	1.69789112257393e-269	2.26602119835705e-268	606.753896181995
CXADR	2.71683258234544	3.98837884233149	47.197980040203	1.96613984720379e-269	2.6219375683508e-268	606.607221872154
FBXO7	-1.16793346252868	6.13236712751975	-47.1847973379923	2.42421125145999e-269	3.23022289048045e-268	606.397803351051
TPMT	1.45589091264155	4.61143721512726	47.1822812584923	2.52308267940311e-269	3.35929289757282e-268	606.357831093832
LSM2	1.54302613913755	6.39976580149231	47.1803927304224	2.5999355276862e-269	3.45886494366902e-268	606.32782811349
RBBP8	1.92622265180054	4.63643210445374	47.1743649822972	2.86125121836353e-269	3.80348692537983e-268	606.232062856072
ITGA7	-2.61470390896841	3.71522376813248	-47.1374892510649	5.14100891956091e-269	6.82856549823583e-268	605.646116105596
CELF2	-2.17967707159862	4.44516559727527	-47.1332373107519	5.50043043558629e-269	7.30017476367741e-268	605.57854413554
TMEM185B	1.67447717339637	5.06424005773677	47.1087361238609	8.11949363819704e-269	1.07676581243158e-267	605.189131719007
MRPL42	1.1309230612872	3.22772920294186	47.1073748750367	8.29710374636994e-269	1.09944836341447e-267	605.167494617801
AFAP1L1	-2.02139547893168	4.25150394889922	-47.0843224223294	1.19697714036668e-268	1.58485834028297e-267	604.801044061012
RNF26	1.64249820083487	5.4305231297172	47.0775997529449	1.33200380840958e-268	1.76224630336306e-267	604.694166945155
NUDT19	1.78407285341023	4.28744928659163	47.0769265697862	1.34633728436261e-268	1.7798025901337e-267	604.683464393811
NPIPB12	-1.31085665146531	0.994611125423902	-47.0566348970812	1.85900408930285e-268	2.45558740635931e-267	604.360835398348
NIF3L1	1.83969900618736	4.74990685869477	47.0483722122223	2.12004410510288e-268	2.79819070528405e-267	604.229449249795
POLD4	-1.61286646082482	5.41892896575532	-47.0454887176806	2.21952443830133e-268	2.92718368789685e-267	604.183596620413
LMCD1	-2.13102496004129	4.76091359188197	-47.0192350967474	3.36977152759637e-268	4.44066899888605e-267	603.766075926811
JPH2	-2.11475627062944	2.20063330721034	-47.0166539781167	3.51099881780275e-268	4.62313738904381e-267	603.725023392513
HECW2	-2.09731948714051	3.01853727408573	-47.016603572668	3.51381493558916e-268	4.62320807877517e-267	603.72422168965
MTERF3	1.67013950201482	4.81646786216456	47.0056574006787	4.18213454514956e-268	5.49820924961689e-267	603.550115308749
GEMIN6	1.57332291561408	2.8680683735228	46.9913730526174	5.24912276751799e-268	6.8955509134365e-267	603.322893180308
SUMO1	1.24364499937147	6.82428538644258	46.9911976490166	5.26379093329774e-268	6.90939647526831e-267	603.320102883845
HCCS	1.32198191416048	4.68601918674107	46.9727197282704	7.06276563819901e-268	9.26351455492936e-267	603.026139759352
KRT15	5.22708625143547	4.62091595657955	46.9594586917341	8.72195983376168e-268	1.14307533107154e-266	602.815148386923
TMEM243	-1.49872829679179	4.97914507719912	-46.9528180977645	9.69407776179861e-268	1.26948423647466e-266	602.70948515171
AMT	-2.51367198536102	3.80197333683586	-46.9049759926008	2.07586950184901e-267	2.71632149983934e-266	601.948092573111
ADAMTSL2	-2.35053478415563	4.23678077088915	-46.9005446832485	2.22759170349056e-267	2.9125761523139e-266	601.8775569599
PIP4K2C	1.29639663691891	5.69418819330603	46.8761631764861	3.28406768789035e-267	4.29056649684098e-266	601.489424574475
EIF3I	1.12744561340527	8.18005022508563	46.8756523029351	3.31088914184674e-267	4.32223406224236e-266	601.48129121698
FILIP1	-1.94413807489504	2.63129187721196	-46.8524119808957	4.79355491781386e-267	6.2529177789971e-266	601.111263747623
C11orf96	-3.723876057782	6.41435841680746	-46.8443741690071	5.44812797407856e-267	7.10123596372108e-266	600.983273689768
PRKDC	1.71446199157426	5.27173677318411	46.8287232571611	6.99033465136532e-267	9.10429888912451e-266	600.734036242373
CKMT1B	2.53733153773993	1.5831395883247	46.8191326401115	8.14400263095621e-267	1.05986024907996e-265	600.581294498006
LCN6	-2.51890170305192	1.56182887852338	-46.808246536416	9.68599473656356e-267	1.25955561702508e-265	600.407908465962
NAA20	1.62282628609344	6.1443405214371	46.7967674252439	1.16294414478906e-266	1.51110506267001e-265	600.225063443554
MMRN1	-2.75607476103836	3.22459627079679	-46.7843273365326	1.41784498915183e-266	1.84088857551939e-265	600.026895277517
YDJC	1.77058289438898	5.12646144157005	46.7818154277958	1.47573683319839e-266	1.91456834421769e-265	599.986879019625
ITIH5	-2.81991580571231	3.00409967113361	-46.7794143437511	1.5332838200326e-266	1.98768691030718e-265	599.948627625088
PSMG1	1.56303576859685	4.61789368397516	46.7723765617774	1.7152210877011e-266	2.22182199100354e-265	599.836505910285
TENM4	2.30368407642468	1.74911660668397	46.7528228055941	2.34225177763574e-266	3.03170346098312e-265	599.524958907106
HBA2	-5.45920706180039	6.33899703696265	-46.7326120840748	3.23230477357789e-266	4.18051411828435e-265	599.202900847859
AARSD1	-2.25414563665133	3.87763627326398	-46.7271218325232	3.52787962240797e-266	4.55927361858067e-265	599.11540595798
UCHL5	1.1966131647172	3.9303960301144	46.7265615123736	3.55952594691029e-266	4.59662239563971e-265	599.106476283025
MCM5	1.68129892366526	4.94235014211373	46.7210739503434	3.88487071330146e-266	5.01289099906039e-265	599.019020645084
RAC3	2.50546498996489	3.76930089551297	46.7208029310072	3.90168836390142e-266	5.03071313237705e-265	599.014701307214
RAET1L	3.74098248190494	1.74077590318503	46.7180498442816	4.076709511286e-266	5.25233336265454e-265	598.970823868204
MT1M	-3.81490458752282	4.82165537118985	-46.7053373300549	4.99242926687136e-266	6.42717663156608e-265	598.768206937315
IGSF10	-2.74015474085018	3.31407314030705	-46.7048745616828	5.02939296877333e-266	6.46978637397313e-265	598.760830826101
CLEC14A	-2.43582873623506	5.68617525999947	-46.7030972428803	5.17391959365102e-266	6.65059280486509e-265	598.732501748246
WSB1	-1.96943935481279	6.69255011692932	-46.7000371620443	5.43255952984595e-266	6.97769119658495e-265	598.683725638229
NTAN1	-1.51486219401488	5.28006053106107	-46.6997959106606	5.45349207826399e-266	6.99920578388237e-265	598.679880172355
STOML2	1.76657438601379	6.85533623805339	46.6942845745218	5.95429883427827e-266	7.63610308739319e-265	598.592029606899
CCDC12	-1.24006128500191	5.15744224638188	-46.6843850549473	6.97220788578899e-266	8.9346762003495e-265	598.434223218168
SASS6	1.48592051295155	2.50958414806934	46.6705339665389	8.69514098841132e-266	1.11340382235694e-264	598.213407750836
DLX6	2.69906005869971	1.24789181253381	46.6698421620504	8.79158112806433e-266	1.12489221528505e-264	598.202378386916
CENPQ	1.98831815285045	3.41341562045614	46.6529889474323	1.15019920163617e-265	1.47056790210718e-264	597.933673371476
NFE2	-2.70977432930016	2.69643754264849	-46.6521649078011	1.1654127377602e-265	1.48888149459197e-264	597.92053422243
CERS3	3.44251765289334	1.68162132247444	46.6425149072884	1.35928656088707e-265	1.73524179122853e-264	597.766661390455
PALD1	-2.24308474471177	4.43568349407849	-46.6349418951417	1.53377317185892e-265	1.95649602166394e-264	597.645899835495
RPUSD2	1.58673340064951	3.33108095788778	46.6337661059002	1.56280505547011e-265	1.9920110745124e-264	597.627149785027
COL11A1	3.65551167489936	2.0114003807624	46.6322577334789	1.60085533616322e-265	2.03895851644046e-264	597.603095884848
CLCN2	2.08493337224576	2.79224399501459	46.6288238142646	1.6909722463677e-265	2.15209973499694e-264	597.548334516733
CMAS	1.47390736291603	5.87054741893023	46.617639381453	2.02119022071752e-265	2.57041333844441e-264	597.369965362596
DPM1	1.27530828652755	6.36331139715063	46.5909540026519	3.0936515522061e-265	3.93130997552933e-264	596.944332635656
IGF2BP3	2.74631772346392	1.65549626197797	46.5902306524882	3.12955727972381e-265	3.9739203819012e-264	596.9327941018
CKAP4	1.81299283124868	6.81460171376696	46.5888974874801	3.19682889549769e-265	4.05626447271034e-264	596.911527946497
NBPF9	-1.48902170393961	2.80190286919131	-46.58121541054	3.61363509075408e-265	4.58165127870153e-264	596.788982547446
LAMA2	-2.69795726182417	4.45807938100067	-46.5765977013159	3.88990691042985e-265	4.92819697599954e-264	596.715317231023
DCTPP1	1.80694918020254	5.77569634882964	46.5759178112383	3.93233107801648e-265	4.97817646911375e-264	596.704470896814
ZEB1	-1.88787943154619	4.05092997826672	-46.572132685923	4.1771214193797e-265	5.28407438206641e-264	596.644085612275
PADI4	-2.94330876786291	1.99738194760328	-46.5685672836506	4.42162884533093e-265	5.58915259482314e-264	596.587204220344
ENOX2	1.38083405937083	3.51525493353196	46.5587510930116	5.17134092783684e-265	6.53189145420962e-264	596.430592463025
CDK11A	-2.4131894246719	3.75552864610524	-46.55210424596	5.74995959210342e-265	7.25726423329132e-264	596.324539869409
PWP1	1.2482723569289	5.61736652753824	46.5397346834781	7.00469895680849e-265	8.83426086971718e-264	596.127166786529
CA9	4.57972501915717	2.59678413887459	46.5220430206995	9.28988544596348e-265	1.17074941885275e-263	595.844843667189
CCL23	-3.13928507045835	3.152579982678	-46.5044081022999	1.23098446122658e-264	1.55016974741069e-263	595.563392431185
STX2	-1.72732480939435	4.43246069663603	-46.4962097217738	1.40309571890634e-264	1.76557969561026e-263	595.432535804889
APH1A	1.04854116361011	7.61497453478582	46.4474152411182	3.05785572754946e-264	3.84494917026805e-263	594.653563583146
MRPS2	1.42735346321568	5.28181707832854	46.4226288922288	4.54278876422533e-264	5.70781627312876e-263	594.257767338252
MEX3A	2.6308204321039	2.12773823080753	46.416568501419	5.00447721530828e-264	6.28319059830453e-263	594.160983040675
COL6A6	-2.95791356647181	2.87918350785729	-46.409382169193	5.61315310255838e-264	7.04210871997129e-263	594.046212362947
SP100	-1.44050502840531	4.9371813504172	-46.4074039391028	5.79334449538002e-264	7.26272760109963e-263	594.014617689835
JAM2	-2.32966438298683	3.61024863490862	-46.3931678098029	7.27255587228338e-264	9.11029154779451e-263	593.787237460215
TMPO	1.56512917308128	5.00818875036072	46.3868478684721	8.04511550065621e-264	1.00705350051595e-262	593.68628802864
ACADL	-2.81676334205043	2.83700708211567	-46.3857649241519	8.18550548744335e-264	1.02386113481205e-262	593.668989555187
SERPING1	-2.20772416849284	8.85669693867684	-46.3732989850222	9.9893053887444e-264	1.24855126949982e-262	593.469855080913
RAPGEF4	-2.00352389084791	3.00905526062965	-46.3702040300881	1.04956535338425e-263	1.31086013091334e-262	593.420412798323
PHACTR3	-2.39194159872019	2.27176519066439	-46.3448786284031	1.57306029844623e-263	1.96321679006682e-262	593.015797757943
VWF	-2.50410600032936	6.67048699469471	-46.3295371100398	2.01009459686889e-263	2.50677668950803e-262	592.770658218403
EIF4EBP1	2.66243782932595	6.69711915491568	46.320189380704	2.33397243704564e-263	2.90851546585225e-262	592.62128004212
PPP2R2C	3.17531996113325	1.63812296654271	46.3177303213774	2.4275257542081e-263	3.02284754631152e-262	592.581982332333
FES	-1.94893217785729	4.81914390646056	-46.3058748662385	2.93396896253775e-263	3.65077357301352e-262	592.392513697766
KL	-2.13090851807837	2.04536900411011	-46.3050983626625	2.97061006883883e-263	3.69362036493958e-262	592.380103435562
TPCN1	-1.63932375084537	4.98288384988285	-46.2877384083297	3.92064811291389e-263	4.87126702433014e-262	592.102635701182
XRCC6	1.17224934493881	8.25776364395631	46.284621759387	4.12092796769085e-263	5.11630938184526e-262	592.052818238159
VBP1	1.36139750252126	5.93421108701652	46.2810328272668	4.36426929795511e-263	5.41441148781147e-262	591.995450368299
ULBP3	2.25740450372909	1.94718131343466	46.2731662099958	4.94912486123676e-263	6.13544842056728e-262	591.869700317199
NDUFB5	1.74350349935097	5.26546573441963	46.2594433509669	6.1632712012497e-263	7.63497459838009e-262	591.65032076035
AKR1B10	6.56477424229775	3.4255134037289	46.2450109759451	7.76300795117704e-263	9.60959327447478e-262	591.419576826654
RAB44	-1.42100605417422	1.23294691595059	-46.2413672062362	8.22875222762295e-263	1.01785955123058e-261	591.361316934487
ERVK3-1	-1.57555884604345	4.25072093769387	-46.2397890867154	8.43904572312969e-263	1.04310095437443e-261	591.336084088686
NPDC1	-2.4375198107669	6.31393576259467	-46.2306068208643	9.77377828202373e-263	1.20718784743874e-261	591.189261852525
LDB3	-1.9071368119607	1.68819757156707	-46.2303900081234	9.80772442646608e-263	1.21048728614555e-261	591.185794959655
HGF	-2.52208383661596	2.94150904592563	-46.2144395922717	1.26575726483451e-262	1.56106953458146e-261	590.930729821511
MTPN	1.32451043728092	7.10106699898027	46.2134493205898	1.28596355646118e-262	1.58482224454597e-261	590.914893363916
MANBAL	1.13265414860818	6.31951545073784	46.2130124601139	1.29497988493891e-262	1.59475962872241e-261	590.907907043376
TCF20	1.60711271051832	4.54595916347387	46.2112750632804	1.33146815759721e-262	1.63848905040787e-261	590.880122201234
GKN2	-3.689313961734	3.09828840237129	-46.2105235337276	1.34756855225256e-262	1.65708356285811e-261	590.868103471129
RS1	-1.56131897377612	1.03992608220766	-46.2101377746873	1.35590836066936e-262	1.66611470808828e-261	590.861934250785
CAMTA2	-1.32005637453551	5.34291887741842	-46.1953545784097	1.71758881145133e-262	2.10899239533745e-261	590.625503197563
CSNK2B	-1.69768949940898	7.02682754993922	-46.1935760872786	1.76715181467284e-262	2.16825900075988e-261	590.597057807333
TRMT12	1.39669288051373	3.96658689703131	46.186666305356	1.97367432739733e-262	2.41988377606752e-261	590.486538760858
CCT7	1.27186768017998	7.61472717211964	46.1787080395452	2.24162825402327e-262	2.74640486525136e-261	590.359243340534
CLCN6	-1.45544887859368	4.08338097136204	-46.1591691274776	3.06420526636305e-262	3.75146593546833e-261	590.04668250898
EIF4EBP3	-2.09303513514056	4.98799558094032	-46.1560966006759	3.21860033360576e-262	3.93760929701944e-261	589.997528086386
TSFM	1.43786679784247	4.36647796442689	46.1447409068525	3.85989015169389e-262	4.71870866170555e-261	589.81585044742
TGFBR2	-2.12126334416847	6.913980688704	-46.1289239453569	4.97156403478416e-262	6.07329165592319e-261	589.562774906328
BNC1	3.82149779434302	2.17547638911409	46.1221591346054	5.53997523705004e-262	6.76272980067611e-261	589.454528017246
SOWAHC	2.16748525234071	4.30059607238469	46.0893736458962	9.36254332068354e-262	1.14206650885539e-260	588.929843094311
ORC5	1.60911245621135	3.75197651808504	46.0829215153612	1.0381193648979e-261	1.26540172548661e-260	588.826572487661
DAPL1	4.95730968690748	2.71782054930948	46.060559969387	1.48495590566e-261	1.80874978436141e-260	588.468626926849
GANAB	1.20658524351509	8.06731130491993	46.0590609029093	1.52102546274581e-261	1.85133688323737e-260	588.444629180515
GADD45B	-2.88803057006257	7.38809850456615	-46.0474742965701	1.83105344866754e-261	2.22707198523983e-260	588.259137395766
RSPO2	-2.27698842416864	1.72680858307651	-46.0109628471261	3.28560003391002e-261	3.99330444208555e-260	587.674526663146
NMUR1	-1.902403256318	1.73359050184516	-46.0092786892428	3.37542462594367e-261	4.09949974889646e-260	587.64755700201
NOD1	-1.39167262310409	3.85545603834027	-46.0091456041033	3.3826265946894e-261	4.10526749011761e-260	587.64542579878
AKAP12	-2.96561836145339	4.82099353808118	-45.9961754125521	4.16360288104137e-261	5.0494244795006e-260	587.437714300694
CCDC51	1.6788721168917	3.98961146370329	45.9699438555016	6.33794938867002e-261	7.68080528376405e-260	587.01757377919
ACACB	-1.92974749374255	2.80683078788482	-45.9553971556671	8.00122248164812e-261	9.6894688460827e-260	586.784553590556
TRUB2	1.70772279866394	3.79673597292886	45.9303023839232	1.1961185992215e-260	1.44745053337462e-259	586.382513643049
BORA	1.49027209190358	2.60819498216355	45.929462033503	1.21233372574216e-260	1.46601280592636e-259	586.369049349428
TOP1MT	1.6189239088442	3.76577586661979	45.9193062097713	1.42658766452983e-260	1.72385351289323e-259	586.206324428605
CYCS	1.64552260380306	6.11812416781705	45.9147322581446	1.53507994646609e-260	1.85361457316425e-259	586.133033269424
SDR39U1	-1.79989105287606	4.30644904079804	-45.9097989833765	1.66136603971475e-260	2.00465912333569e-259	586.053981981667
ITPR1	-1.57267616737472	3.71853564723917	-45.8994590113853	1.96079647380483e-260	2.3642571891641e-259	585.888284891525
SMYD5	1.38103520175699	4.80312424539963	45.8902627804711	2.27218289264262e-260	2.73774318871612e-259	585.740906654196
ALDOA	1.33418540066213	9.18412634953526	45.8679318506234	3.25008608786732e-260	3.91319717744946e-259	585.382995355013
STAB1	-2.64375025011609	5.52304446987843	-45.864832714065	3.41562821320307e-260	4.10955814350586e-259	585.33331946195
TAF10	-1.4312659255042	5.77308442072655	-45.8644695202328	3.43557253691574e-260	4.13058491219984e-259	585.327497781214
FOXRED2	2.20783521562429	3.78271712843461	45.859228335275	3.73670284087355e-260	4.48940838082266e-259	585.243484602461
CAPRIN1	1.25784317052286	6.35175923778722	45.8435346559921	4.80569738732439e-260	5.76959479729276e-259	584.991906625766
CDH1	2.88877458382602	6.29749088390167	45.8340481718284	5.59515231774733e-260	6.71257843654618e-259	584.839820674421
CKMT1A	2.35238949504582	1.40460043257994	45.8235137658014	6.62474311237889e-260	7.94209890607257e-259	584.670923475232
MS4A14	-2.7640987507799	2.60008913462695	-45.8183325245696	7.19864687944509e-260	8.62394804397946e-259	584.587848803369
EFCAB11	1.16794106761794	1.37964566651945	45.8006836543953	9.55356985493975e-260	1.14369488621081e-258	584.304850198682
TLR9	-1.18137596779949	0.729112564073001	-45.7899871581677	1.13414327050698e-259	1.35675638135846e-258	584.133316544786
BTBD11	2.5818990432816	1.82757356707569	45.7664402721006	1.65459967450301e-259	1.97795572517731e-258	583.755666047366
RPL37	1.51924617257223	7.5939699230832	45.7585153763362	1.87889532963679e-259	2.24448195837268e-258	583.628551591594
ZIC2	2.82389963546649	1.3586170700991	45.7566414623763	1.93623395919411e-259	2.31132749936324e-258	583.598493252908
PRPF4	1.52006454712094	5.00927410295334	45.7506677723004	2.13096641983458e-259	2.54197106217759e-258	583.502670382015
LAMC3	-2.6049047061406	4.20870187754043	-45.7415410719498	2.46697977498211e-259	2.94069611923793e-258	583.35626340947
TCF19	2.05935437197193	4.19890674633585	45.7394574249793	2.55084244885974e-259	3.03849816541755e-258	583.322837129432
FABP4	-4.37805255675827	5.10371379824211	-45.7379347075166	2.61392707658026e-259	3.11142841775584e-258	583.298409103991
PLIN5	-2.3838801305483	2.30832757068374	-45.7376689196209	2.62509731325913e-259	3.12250381199039e-258	583.294145206291
HYLS1	1.69462297899249	2.33032736837771	45.7319291230245	2.87832337690884e-259	3.42127983209847e-258	583.20206280916
FAM131C	1.77448510620607	0.941623057274209	45.7259192939943	3.16969099479659e-259	3.76493601766613e-258	583.1056446292
MMRN2	-2.17462829450439	4.59434669369726	-45.7251947745604	3.20675360421406e-259	3.80625732766855e-258	583.094020607292
IRAK3	-2.22954968870274	3.90266157354507	-45.721788151539	3.3869147750532e-259	4.0172505793969e-258	583.039364798331
DNAH1	-1.95886822701158	2.65623041203421	-45.7106189250362	4.05172076173614e-259	4.80237950909462e-258	582.860157352276
PKDCC	-2.88047615273703	4.77736298786577	-45.7069798124503	4.29537120235703e-259	5.08756775956456e-258	582.80176587385
TRPV2	-1.91680120942266	5.1738148956211	-45.6890431692351	5.72810630445033e-259	6.77974449160401e-258	582.513942691451
MRPL40	1.57054273035141	5.21249228448975	45.6518193753226	1.0410965725238e-258	1.23136340902885e-257	581.916517605209
HIGD1B	-2.78512041660043	4.14473354135109	-45.6488257008428	1.09235069631898e-258	1.29107212242899e-257	581.868464177418
GATA6	-2.08725878326388	3.864855253485	-45.6392034937571	1.27481811691896e-258	1.50567085425235e-257	581.714005483832
PRRT2	-2.63583611525942	2.86786414864694	-45.6375399005338	1.30932434990862e-258	1.54533514245914e-257	581.687299980102
SLC51B	-2.14126869212168	2.34365763955251	-45.6295652879981	1.48816171956603e-258	1.75517086248465e-257	581.559280263737
GALNT14	3.07084817187071	2.38973503543436	45.6198043778905	1.74065172971267e-258	2.05151741890642e-257	581.402575329726
PPM1M	-1.33778847318072	5.10937233154909	-45.6179223225781	1.79405498614263e-258	2.11297003857024e-257	581.372359035174
TMEM68	1.39326809057181	2.8442425514492	45.5819876316149	3.19480822408056e-258	3.76007808988834e-257	580.795358550972
BCKDHA	-2.10380856849087	4.1834105939041	-45.5805410273159	3.26990142377371e-258	3.84575335406021e-257	580.772127716695
B3GALNT2	1.46785551402405	2.92004806491175	45.5742386229137	3.61821337946103e-258	4.25241707293959e-257	580.670915658006
SLC5A9	-2.44304417555867	1.9153308597153	-45.5657642487321	4.14577859005852e-258	4.86903512162943e-257	580.534816800985
CCDC86	1.78597338523063	5.13857757723713	45.5524316181189	5.13585534193971e-258	6.02760694268604e-257	580.320678947402
GTF2H4	-2.16675064490922	3.75531098160128	-45.5454702559384	5.74351200097743e-258	6.73604883310149e-257	580.208863852307
SLBP	1.21215626061458	6.14159855590089	45.528907596384	7.49433180107506e-258	8.78327290075575e-257	579.9428100758
SMIM15	1.5575392191036	5.19425224360188	45.5154808032564	9.2986288738202e-258	1.0890262619472e-256	579.727108220387
OTUB2	1.55828531648416	1.38386729480897	45.5122179592549	9.79911319872352e-258	1.14683887058627e-256	579.674687693305
ALOX5	-2.59982863774115	5.81500387532066	-45.5052174746551	1.09657215293592e-257	1.2824759994085e-256	579.56221486469
ALG3	1.99112279253076	5.81349045015927	45.4983415660811	1.22467400549736e-257	1.43129498296116e-256	579.451738563724
SASH1	-1.88721870699345	4.47968430761033	-45.4869143217731	1.4715324861656e-257	1.71860207177024e-256	579.268124358038
SOGA3	-1.53153378655283	0.917566705788483	-45.4865874832398	1.47928177816579e-257	1.72644768754411e-256	579.262872481109
SNX12	1.15529367024053	6.02650657871829	45.4543676042811	2.48280039323868e-257	2.89562002656743e-256	578.745085758298
WDR12	1.61262931041244	3.18077174365461	45.4481303071792	2.74462371060138e-257	3.19874807943069e-256	578.644837364506
OCIAD2	1.77029877528085	5.41316203613587	45.4421203790339	3.02300087065045e-257	3.52073365144091e-256	578.548239516301
SUV39H1	1.67539683605395	3.33317900520164	45.4382897018351	3.21500148704659e-257	3.74174303805367e-256	578.486666910911
FOXD1	2.45100804249421	1.52092741482288	45.428385857125	3.76986188367816e-257	4.38446202121179e-256	578.327469847257
RITA1	1.61708800604273	4.46242681649771	45.4147206548562	4.69609743635149e-257	5.45790879824851e-256	578.107795003199
TMEM79	2.39127462819535	3.66979694229201	45.4060513159633	5.3984808051145e-257	6.26988027442029e-256	577.96842107902
CCNDBP1	-1.28910554680237	5.29713584599221	-45.3930104313906	6.65789784164547e-257	7.7272245685006e-256	577.758752673253
ZNF385A	1.81441218187574	5.84967882072363	45.3705436748936	9.55525531656326e-257	1.10822420636177e-255	577.39749590139
FANCF	1.7828150650565	3.0943149480496	45.3166316402699	2.27431280723217e-256	2.63593484361756e-255	576.53039817247
DPP3	1.74094704004707	5.19687347979049	45.3163961960092	2.28294370762463e-256	2.64410698206269e-255	576.526610730486
TBC1D2B	-1.52673344757619	5.03396679812401	-45.3113637437282	2.47546402711332e-256	2.86510138020529e-255	576.445655504413
CRY2	-1.47076599986637	4.95552272876598	-45.3096965437698	2.54276068588363e-256	2.94095665784025e-255	576.418835289474
BMPER	-2.33420609696447	2.34879228699464	-45.3087997642804	2.57971313279035e-256	2.98163528939083e-255	576.404408695684
NTRK3	-1.43138061897718	0.998409057780911	-45.3070415054656	2.65372994465012e-256	3.06506724317905e-255	576.376123144866
RHBDL2	2.26990763259036	2.01120004090715	45.2943162050209	3.25668019630168e-256	3.75888274243483e-255	576.171398530287
ANO2	-1.85028523682141	1.66219428510689	-45.2933383344955	3.30832610039262e-256	3.81586117272026e-255	576.155665859266
MTIF2	1.60349348618276	4.85458988418338	45.2918778483908	3.38699087953067e-256	3.90390353717805e-255	576.132168344534
PAK1	1.66712299780661	5.25730686382253	45.2810267896803	4.03313747916821e-256	4.64546378880655e-255	575.957580599169
POLR2K	1.26719094521395	6.07075263356641	45.2713636665877	4.71167123418321e-256	5.42328265304609e-255	575.802095882024
CLEC1A	-2.82512137590968	3.46402046544955	-45.2658523665981	5.14864879075452e-256	5.92218461594967e-255	575.713411864495
SEC22A	1.19668756041997	3.49372115653851	45.2552333074423	6.10820143437174e-256	7.02107549489323e-255	575.542528502053
GSTM5	-2.24153923651831	2.41681105118047	-45.246842741483	6.99135471820657e-256	8.0307009309475e-255	575.407498142773
CARNMT1	1.40058182320488	3.38303019806131	45.2123998912873	1.21714239158139e-255	1.3971258618317e-254	574.85312938645
TCIRG1	-2.0676505829279	6.93280669636798	-45.2030899028337	1.413949664732e-255	1.62192334399964e-254	574.703261174503
CD36	-2.77003830293722	4.27465397932979	-45.1984099146927	1.52460185134284e-255	1.74765319068998e-254	574.627921361742
ADGRE5	-1.92644143164386	6.15764108307097	-45.1927834724427	1.66915951568965e-255	1.91205021591937e-254	574.537342275039
RNF112	-1.77742996531244	1.845415914944	-45.1915684121077	1.70213504869539e-255	1.94849057284309e-254	574.517780809078
RBMX2	1.1193950838112	4.56090348949901	45.1876897070896	1.81182338645677e-255	2.07263678713195e-254	574.455335852851
ASPHD2	1.55896142448882	2.0962225432195	45.1588340771855	2.88343362614842e-255	3.29625308519262e-254	573.990728036434
PGM2	1.62964700553013	5.01127106289579	45.1304663648284	4.55331978566904e-255	5.20166279405851e-254	573.533892955669
DNAAF2	1.50997711115568	3.55828184908107	45.1291126811803	4.65368947133658e-255	5.31269761202517e-254	573.512091103025
TOMM40	1.55058114847222	5.71916013424339	45.1093544493139	6.39762671341351e-255	7.29861490631824e-254	573.193852062716
MIA2	1.29205417844966	1.0623219880838	45.1086978588078	6.4656540906771e-255	7.37119801509345e-254	573.183275898995
SET	1.2285068833231	7.59569421398733	45.1046311685152	6.90341287133419e-255	7.86490931345467e-254	573.117769883352
RALBP1	1.53247614380656	5.183698043646	45.099126019875	7.54362594981355e-255	8.58844380245439e-254	573.029090565429
TUFM	1.15847196852767	7.77106077332922	45.0953328545715	8.01898654463421e-255	9.12343703677758e-254	572.967986811414
PTGDS	-3.54587226555347	7.28468037297574	-45.0901380977224	8.71899175594928e-255	9.91311453991625e-254	572.884302558125
SLC33A1	1.22027084296103	4.03455827169349	45.082671333502	9.83358736513171e-255	1.11727710891272e-253	572.764012864483
CYP3A5	-2.86977795624845	2.78125633572626	-45.0754521661825	1.10465736134705e-254	1.25424325641141e-253	572.647706539323
TSPAN6	1.78480650957826	4.59534782160768	45.0640876210902	1.32664548374077e-254	1.50527042819562e-253	572.464604201227
PNO1	1.79238148520838	4.98728690543069	45.0494781633787	1.6787962586495e-254	1.90354567647413e-253	572.229201359604
ARF6	1.28426864421865	6.63311202345077	45.0438337962957	1.8386631784728e-254	2.08340331448346e-253	572.138247583368
IQGAP3	2.55276613129869	2.9322054751054	45.034136370663	2.14969325659105e-254	2.43418581477048e-253	571.981974907138
PDIA6	1.74909333226109	7.26678564454057	45.0326279192463	2.20259595355067e-254	2.49240337245598e-253	571.957665557952
AZIN1	1.35305682869556	6.19801398010433	45.0265894334767	2.42773890560126e-254	2.74531340027991e-253	571.860350414033
LYPLA1	1.70667798678743	5.30239727180181	45.0098047607229	3.18197603928639e-254	3.59578332164058e-253	571.589832125748
MKNK1	-1.47927547388651	5.00278313027673	-45.0034509863402	3.52514856666292e-254	3.98089651900611e-253	571.487420955291
XDH	2.3754799033129	1.3758295307576	45.0027291186529	3.56640843023119e-254	4.02477488121033e-253	571.475785513995
SNX22	-2.11668787190388	2.9535455411876	-44.9840890675275	4.8165312425094e-254	5.43190477591896e-253	571.175317023796
NDUFAB1	1.27510566020464	6.20170581432602	44.9811485465254	5.05036834374085e-254	5.69178212800316e-253	571.127914034079
NMD3	1.28376941277551	5.25647150822938	44.9650255093347	6.54965875811589e-254	7.37652011950387e-253	570.867985207405
SOX15	3.52424076830393	3.3196213996924	44.9648311246337	6.57021907684546e-254	7.39469982986454e-253	570.864851257566
DHX9	1.12701573380549	6.63989195740494	44.9632954010335	6.7349411032164e-254	7.57499827307995e-253	570.840091556939
FYTTD1	1.38620392318855	5.16640814912332	44.954280338903	7.78868524763112e-254	8.75429390895597e-253	570.694741397567
NOB1	1.32316574842677	5.86309265532552	44.9533818926335	7.90234448417764e-254	8.8760830394092e-253	570.680255264203
SYPL2	-1.30205230799418	1.26166973401402	-44.9253158249021	1.24256789680968e-253	1.39474287867249e-252	570.227689607028
UBXN2A	1.23839882819139	3.51619388216073	44.9239239237224	1.27077711967028e-253	1.42545079589825e-252	570.205243101546
PSME3	1.42241479686788	5.96314040022031	44.921213870709	1.32755214054389e-253	1.48813882278248e-252	570.161538845435
ERICH4	-1.53132520200109	1.02943525515345	-44.8937475780904	2.06753954474709e-253	2.31608713660557e-252	569.718555662905
SPRR1A	6.42775087645961	3.63736877726054	44.8867602779705	2.31422399488565e-253	2.59069249353887e-252	569.605850539051
RBMS1	-1.43578607351589	5.61791088107051	-44.882004704789	2.49875213172251e-253	2.79539543292165e-252	569.529140330459
HBS1L	1.14716051287097	3.67146571793845	44.8672691895185	3.16932861319581e-253	3.54321200203374e-252	569.2914331948
HYAL1	-2.36782843959513	4.44588494818024	-44.8538412805559	3.93602619716928e-253	4.39741885419393e-252	569.074800655417
TLE2	-2.38265008032065	5.0890082266946	-44.8474959597266	4.36036700508081e-253	4.86825231467862e-252	568.972425201672
RPL26L1	1.41030526317702	5.01947470468572	44.8460234523821	4.46521059320788e-253	4.98198429919513e-252	568.948667174437
FARSA	1.60397491882378	5.99903582649677	44.8408199552954	4.85632004161606e-253	5.41474831555538e-252	568.864710096203
NSDHL	1.74821905602236	5.27738065385851	44.8249510598626	6.27366865213288e-253	6.99042067657097e-252	568.608652659168
HBB	-5.56130365231768	7.88534845862198	-44.8226694189621	6.50898026924785e-253	7.24779067106667e-252	568.571834447057
MAGOH	1.29465198828455	5.59747446889119	44.8126686038784	7.64906846924849e-253	8.51162299875949e-252	568.410447832995
ZBTB33	1.4050637352793	4.25258128743723	44.7956276403666	1.0070675112975e-252	1.11988583847674e-251	568.135428621433
PAPSS2	-2.43370516055485	6.22195731435546	-44.7784370190338	1.32913956435825e-252	1.47705708825363e-251	567.857964409033
MRPL38	-2.10607429081524	4.40850386436986	-44.7726622524942	1.45900419301023e-252	1.62029821992164e-251	567.764750436351
SHC2	-2.51130662038638	4.47259586402894	-44.7615431102498	1.74588313185795e-252	1.93760610708055e-251	567.585260212436
ADGRF4	2.81459487434979	1.65762079600382	44.7589196747521	1.82141711867568e-252	2.02009522187913e-251	567.542909711863
TMPRSS11E	4.10151991820289	1.94596739039769	44.751908824143	2.0397058721266e-252	2.2606965215835e-251	567.429729126384
LAMA4	-2.22535727700256	5.14804953042196	-44.745334034584	2.26814125342418e-252	2.51221787010636e-251	567.323583647814
MAP3K8	-1.90364029923661	5.02753284556436	-44.7442915531107	2.30664187490012e-252	2.55317185306405e-251	567.30675309763
CCL27	-0.80163820417163	0.447489658604051	-44.741387607263	2.41737169297461e-252	2.67396778940007e-251	567.259869187013
SRP9	1.22062638954071	7.6247215987263	44.7407366918739	2.44291231712798e-252	2.70043464593486e-251	567.249360107634
UBAC2	0.97079434871473	5.38902212511414	44.7299432404155	2.90802443399052e-252	3.21245524272379e-251	567.075092776363
ACADVL	-1.46205559658024	7.99184680446663	-44.7178319623546	3.53619080457771e-252	3.90380536315387e-251	566.879534306187
PDCD2L	1.72065405104122	3.65692842041532	44.7169461362482	3.58714004424954e-252	3.9574407238339e-251	566.8652304635
MYO1G	-2.32557201797427	4.19524932023035	-44.708862364361	4.08737555041079e-252	4.50634500735672e-251	566.734694422429
MROH7	-1.76151891271588	1.28103958181661	-44.7084758732533	4.11296773040122e-252	4.53157524265931e-251	566.728453233156
FTSJ1	1.0610077580845	5.40751294604993	44.6915614290956	5.40500010743793e-252	5.95118959197903e-251	566.455298345878
CCDC134	1.45828772145154	3.12444214454703	44.6763199880017	6.91372555114898e-252	7.60737086285531e-251	566.209136500608
TMEM267	1.4898155313146	3.76582260544898	44.6730218436744	7.2920470248214e-252	8.01837707013213e-251	566.155865677647
KLHL7	1.27444178320538	3.64140396253717	44.6484818771648	1.08397311522525e-251	1.191160476455e-250	565.759467827274
MCOLN1	-1.33239775113224	5.31855089497509	-44.6253839347785	1.57432547946248e-251	1.72886556589791e-250	565.386308018538
ZMAT1	-2.19331564471564	2.66215829253762	-44.6241868686295	1.60507324295973e-251	1.7614757897819e-250	565.366967306748
ERO1A	1.86066063364352	5.55920573409549	44.6211354724302	1.68619619072509e-251	1.84929092057504e-250	565.317665977808
IGSF3	2.66447340390184	4.51955242632967	44.6202091044562	1.71162647135034e-251	1.87595157986374e-250	565.302698489961
HARBI1	1.41878087776388	2.19417728558217	44.6194079461397	1.73392872970372e-251	1.89915125787444e-250	565.289753966908
BEND3	1.33438641261143	1.96217032001655	44.5782735877184	3.37081799234555e-251	3.68960169521878e-250	564.625049093784
NRAS	1.56428704811285	5.36543349069613	44.5765301438799	3.46715613444116e-251	3.79257026575211e-250	564.596872418643
NUMB	-1.12707002018152	5.21397563861861	-44.5717525710862	3.74550367255429e-251	4.0943663921534e-250	564.519658097776
SLC22A5	-1.27599784158894	2.9170317759824	-44.5598275912917	4.54175380863383e-251	4.96153993089398e-250	564.326918643275
KIF17	-1.51499151283681	2.04139190301942	-44.5559804338311	4.83316869914801e-251	5.27644561963086e-250	564.264735294169
LRRC70	-1.46339678175175	1.36557722717264	-44.5352821704959	6.75385757209915e-251	7.368485027813e-250	563.930154517501
DUSP1	-2.62747436197949	9.22429829012347	-44.525598692897	7.89850288723251e-251	8.61168366910249e-250	563.773609530812
ARAP3	-2.0059326291063	4.66561684889646	-44.5243482069628	8.0598212374089e-251	8.77976506693855e-250	563.753393249393
CHID1	1.19640625017554	4.86409151778029	44.5243226172543	8.06315661321974e-251	8.77976506693855e-250	563.752979545591
CCDC149	-1.4130811193951	3.31107640145582	-44.5188309625807	8.81184920460292e-251	9.58875866633514e-250	563.664195529915
ATP6V0D1	-1.3224697694374	6.19853511747347	-44.5120653861869	9.83051325111544e-251	1.06902839357159e-249	563.55481178638
ANXA3	-2.64376925502928	5.68766219074014	-44.5020432029713	1.15599904674751e-250	1.25628571729651e-249	563.392767846765
PTPRE	-1.78362779304018	4.16123532696804	-44.4987736700384	1.21876192020757e-250	1.32363397122608e-249	563.339902150082
NCBP2	1.38849730477186	6.02613424541762	44.4936491971874	1.32406148112384e-250	1.43706179948694e-249	563.257041436263
CENPK	1.7520133098914	2.15034902210258	44.469034805727	1.97147541441752e-250	2.13834170678494e-249	562.858999948946
RAB24	-2.3083932748217	5.11130627406099	-44.4626275218111	2.18674567576654e-250	2.37029634906922e-249	562.755377307935
CDKN2AIPNL	1.49967454048258	4.69272698460562	44.4524188015274	2.57935678881591e-250	2.7940527648947e-249	562.590267003251
C1orf74	1.60571471714034	2.54329846576838	44.4313039250608	3.62953741735486e-250	3.92910337754534e-249	562.248733576743
NPHP3	-2.06420621255277	3.41204186503198	-44.4276608721405	3.8498785370752e-250	4.16493647036138e-249	562.189802664442
SOX21	3.78038415852843	1.95527801764856	44.4243602300051	4.0610424236479e-250	4.39054302339608e-249	562.136409534712
SDHC	1.02761051071278	4.16840990318214	44.409641776305	5.15295014502808e-250	5.56744826515106e-249	561.898302003636
MZF1	-2.06868611280929	4.41177743514758	-44.3922339456912	6.82940992286454e-250	7.37400028832651e-249	561.616659385886
UBA2	1.34481504843518	6.31924694065023	44.3914269093608	6.91918040944363e-250	7.46611240054472e-249	561.603601554893
TPD52L1	2.38318276167407	3.77288930150975	44.3897620211223	7.10812076466661e-250	7.66504569055801e-249	561.576663493968
NONO	1.03644828699777	7.60782012260743	44.3826758729272	7.97176782440973e-250	8.59082461747079e-249	561.462005823317
NISCH	-1.54545702138047	5.55978976387955	-44.3757641095653	8.91519882092515e-250	9.60133638783805e-249	561.350164999926
ZNF224	-1.65854484213287	3.23076793447427	-44.361466293697	1.12363093425093e-249	1.20933037399509e-248	561.118793756892
POLD2	1.44229014791489	6.23355535002249	44.3489109473662	1.37681819381987e-249	1.48087591849417e-248	560.915602957164
TRIM41	-1.51525777249389	4.12948551711192	-44.3421438769955	1.53619338571014e-249	1.65123522821098e-248	560.80608087769
GALNT3	2.1345728652703	4.37152582486924	44.3358690054831	1.70042319700893e-249	1.82659066913617e-248	560.704520775873
SF3B5	1.32428720431943	7.95766986378338	44.3039094523279	2.85267793831221e-249	3.06237446924908e-248	560.187188385292
CBX2	2.77886614563503	2.71882473280394	44.2961625770779	3.23388629226423e-249	3.46937955047014e-248	560.061773778082
LTBP4	-2.66598526367468	7.01319340209139	-44.2810189430737	4.13251415407626e-249	4.4306058220769e-248	559.816595522236
MAD2L1BP	1.42436664852711	4.73927427830233	44.2779353572056	4.34409429204356e-249	4.65446620176959e-248	559.766668921542
USP39	1.10071541730647	5.75930536236188	44.273547948562	4.66394901504429e-249	4.99397637337052e-248	559.695630400125
BCL6B	-2.32917612221776	4.17382762716937	-44.2589513436134	5.90759464512928e-249	6.32157953841967e-248	559.459276503664
CAND1	1.19240820900187	4.8761056372838	44.2524016111765	6.56867026809623e-249	7.02448981513473e-248	559.353213871662
DCAF12	1.43512304078635	5.36165807617561	44.2471573595075	7.15094790689882e-249	7.64229017687476e-248	559.268288406242
BCL2L10	2.14769706609072	1.09749275534434	44.2367240279403	8.46742507376785e-249	9.04344773673126e-248	559.099322879114
MRPS26	1.54154484173473	6.49220671884895	44.2320663156007	9.13093136553844e-249	9.74587164117674e-248	559.023888787073
TMEM201	1.47473205663646	3.25262128399895	44.2253227775152	1.01848057313669e-248	1.08637927801247e-247	558.914669873561
TBX3	-2.38232916764048	4.90927802874527	-44.2199659402196	1.11080290849435e-248	1.18410175009946e-247	558.827906897005
SLC38A1	1.73730395300196	4.9887049039567	44.2008671835191	1.51357118944623e-248	1.61242058730567e-247	558.518547508515
CD9	2.25884981192405	8.63700390414438	44.1841522488225	1.98431463120653e-248	2.11256295597153e-247	558.247771593542
STK39	1.51039452530531	4.26718708942254	44.1837891914195	1.99602129029797e-248	2.12367529017335e-247	558.241889890282
MEF2B	-2.18039717877461	2.46085182481044	-44.1835092492288	2.00509508279181e-248	2.13197403466352e-247	558.237354684313
ELN	-3.7034636273837	6.30110490319672	-44.1832002018292	2.01516019546256e-248	2.14131562103247e-247	558.232347950215
GNPNAT1	1.598326702376	4.01526199903356	44.1757787057697	2.27264692474816e-248	2.41338952617926e-247	558.112112908379
APBB3	-2.23298944874482	4.4562165870216	-44.1711948590573	2.44786814684895e-248	2.59781365286392e-247	558.037847689579
WDR19	-1.57515854810193	3.62798767011124	-44.1703820578151	2.48031998294118e-248	2.63058524933483e-247	558.024678870538
PUF60	1.15765966569866	6.39905862176214	44.1456667094747	3.70205900846595e-248	3.9238543106831e-247	557.624215555906
SAMD14	-2.27062424899589	2.37538159505276	-44.1394528519719	4.09428241405995e-248	4.33682977732325e-247	557.5235228779
TMX1	1.40260665503793	5.06285791204236	44.1311075685961	4.68723009713618e-248	4.96176362464712e-247	557.388285485732
PALMD	-2.28791380963925	3.94015235498439	-44.1091496021574	6.69086253997692e-248	7.07827278565447e-247	557.032418632316
TOMM34	1.46132768515545	5.63904738227935	44.1008273980313	7.65718018525489e-248	8.09542435757586e-247	556.897530591204
RRP36	1.09408706647231	5.67523813246557	44.0795459545182	1.08118405314812e-247	1.14234193898276e-246	556.552565693175
ATP6V0C	-1.53433718693852	7.53027817399583	-44.0636452654613	1.39913641428045e-247	1.47734681573486e-246	556.294792125898
COX5A	1.40939070689564	7.14939144382803	44.0426699691455	1.96593148048503e-247	2.07451634662027e-246	555.95471399722
SULT1C4	-2.44099254233738	2.85817351912896	-44.0352451526133	2.21747383270141e-247	2.33847776081228e-246	555.834323174178
CPSF2	1.13224572195269	3.85006542642504	44.0297040863459	2.42595993173156e-247	2.55672956029341e-246	555.744473209807
GPD2	1.47579686454388	4.64316235545596	44.0236046612436	2.67819815680707e-247	2.82078819083216e-246	555.645565842423
N4BP2L1	-1.94341017491414	3.75652644991176	-44.0228352699401	2.71182554014835e-247	2.85440957483792e-246	555.63308925067
LAMB2	-1.71209917457275	6.70259772221261	-44.0107339112885	3.29988133645979e-247	3.47120138573168e-246	555.43684380248
UBE2G1	1.09523365514846	5.04644715819937	44.0030994792131	3.7348661936307e-247	3.92630154626906e-246	555.313030331956
KIAA0930	1.55870319101152	4.97862626592198	43.96704697236	6.70287591847738e-247	7.04201703525659e-246	554.728262514802
STYXL1	1.64558979522466	4.97115459674025	43.9594549264587	7.58146868088142e-247	7.96006648953773e-246	554.605104255854
RNASEH1	1.2074268663047	4.33263923072875	43.9328312610575	1.16777192810147e-246	1.22531855728565e-245	554.173170674957
TOMM70	1.27971037552302	5.45727052604376	43.9207653030793	1.42033604459863e-246	1.48939499012548e-245	553.977393931532
RASAL1	2.17257082816243	1.56960188636856	43.9191165707535	1.45885048838568e-246	1.52882415614419e-245	553.950641256482
ASB3	-1.35693734802284	2.48580054976165	-43.9096230954634	1.70184355936874e-246	1.78235630848531e-245	553.796593025261
PUS7	1.656906975543	4.02307582311474	43.9019518820625	1.92747244639359e-246	2.01739705208525e-245	553.672107809063
MRPL18	1.40388027194688	6.45942234054012	43.8910435732888	2.30078907024383e-246	2.40662536747504e-245	553.495082575226
WDR73	-1.48133563528762	2.6218029552993	-43.8653878711877	3.48926587051483e-246	3.64749241779739e-245	553.078684293651
STXBP2	-1.42849878855746	5.82545359885392	-43.8596549660356	3.82958199529257e-246	4.00074183977631e-245	552.985629162331
CYB5D1	-1.47181965899756	2.22388001871623	-43.8582441904122	3.9182995407554e-246	4.09087093662397e-245	552.962729307015
PYCR1	2.79753634634902	4.92461702331693	43.8555155879812	4.09576549697188e-246	4.2734869923517e-245	552.918437806291
AIMP2	1.83291763435729	4.60622248102591	43.8486717901657	4.5770667482393e-246	4.77269714009551e-245	552.807344048607
CASP4	-1.50501556354997	5.65536764856714	-43.8477457149803	4.64640097013562e-246	4.84197799727209e-245	552.792310941311
SMAD6	-2.94746159557485	3.66131288112557	-43.8415086394249	5.14153870687167e-246	5.35462301171153e-245	552.691061472427
MRPL44	1.19869648633165	5.19913878750202	43.8356408428907	5.65545183217616e-246	5.88617175766793e-245	552.595803265315
SLC35A3	1.61782411439323	3.64864331801929	43.8342103383012	5.78834093817262e-246	6.02073797024593e-245	552.572579853658
E2F1	2.21584923475785	3.9820088345535	43.8067376020737	9.04246665529963e-246	9.39967217037855e-245	552.126537688765
NUP62	1.24563487174864	5.25303883457726	43.802663126982	9.6609998587685e-246	1.00364055640192e-244	552.0603790931
RIOX1	1.83830332418938	3.55099156710771	43.7962829524415	1.07156750164735e-245	1.112515738683e-244	551.956778887012
TIPIN	1.47530807949412	2.85653317674886	43.7845730722708	1.29601562983713e-245	1.34470660762271e-244	551.766625628806
CAPNS2	4.25140726192053	2.36162404568422	43.784045467479	1.30716861577915e-245	1.35543828709292e-244	551.758057701342
PAK1IP1	1.86431837285872	4.90627279599287	43.7699276078308	1.64404583190013e-245	1.70369975496474e-244	551.528783745189
MFSD9	1.37383420695999	2.99848066645487	43.7684272603676	1.68460203842833e-245	1.74464725960003e-244	551.504416986017
EXOC3L1	-1.8181957043323	3.43760736096748	-43.7623772477084	1.8585526369676e-245	1.92360772617748e-244	551.406158085857
BMP7	3.54619205399722	3.26929603251501	43.7618468492549	1.87463376551207e-245	1.93905257723177e-244	551.397543660537
C16orf91	1.4788761595058	4.63349815967105	43.7605148591242	1.91563469644816e-245	1.98023855958965e-244	551.375910127144
PRELP	-3.32972470095122	6.29251238160513	-43.7580380035756	1.99427652002587e-245	2.06025999007117e-244	551.335681795866
RAB4B	-1.58162753742949	4.74196398597785	-43.7576064659986	2.00830482897295e-245	2.07347252422525e-244	551.328672834125
CARD8	-1.52791402469632	3.63135448197671	-43.7459708769424	2.42613600315112e-245	2.50331764172239e-244	551.1396827911
C5orf34	1.50138095388614	2.12250042118318	43.7374341625481	2.78703637020457e-245	2.87392733775377e-244	551.001017692125
ALG8	1.42131912231388	4.42838260972515	43.7194806526296	3.73092580602011e-245	3.84487526413501e-244	550.709369210345
MTERF1	1.62895645467217	2.71851592114162	43.7172328929432	3.86969736222613e-245	3.98543108025948e-244	550.672852966455
GPR19	1.46896113341032	1.00108675318502	43.7043327807636	4.77205444955398e-245	4.91175296849541e-244	550.463273325546
RBM4	-1.61399208334504	4.73797894952262	-43.6858611145984	6.4425970792843e-245	6.62712383029515e-244	550.163148587938
MPRIP	-1.45079339376892	5.26793441153452	-43.6806599358875	7.01081555615689e-245	7.20718729409347e-244	550.078634764813
SLC15A3	-1.98985319646528	5.34310942486993	-43.6790097819307	7.20136490774024e-245	7.39852934904485e-244	550.051820914081
BOP1	1.78099328918183	5.40222691374271	43.6585021604184	1.00498762362546e-244	1.03186950116538e-243	549.718564666536
PCCB	1.67644699320232	3.95582740059572	43.6541571203148	1.07852671505475e-244	1.10669669547248e-243	549.647951042316
LZIC	1.41163025265822	4.35748595968736	43.6506026766161	1.14267079171634e-244	1.17179769425029e-243	549.590184493145
SUSD4	3.02075031951103	2.84476537967084	43.6465285032599	1.22090163376884e-244	1.25125595485336e-243	549.523969854392
RSPO4	-2.94327286372955	3.07976606917095	-43.6418041915671	1.31834903611064e-244	1.35029923306901e-243	549.447186997725
ZNF709	-0.977244979053888	0.815254139489265	-43.6325931847416	1.53128192001297e-244	1.56743328521939e-243	549.297477077138
PDLIM3	-2.54205725000182	4.75336533724242	-43.6306767401454	1.57973654139055e-244	1.61604344478682e-243	549.266327373743
MFNG	-1.91650198815913	4.56605460949912	-43.6270741433864	1.67501345945146e-244	1.71246336330969e-243	549.207770170264
POLR2J	1.27936479584237	6.0065586187388	43.6227408715802	1.79726069115718e-244	1.836322034628e-243	549.137334815428
KNOP1	1.33413078777609	2.9354367925666	43.6190577404076	1.90815868359443e-244	1.94844074000222e-243	549.077465793427
ESPN	2.81033381456656	2.35109853958874	43.6185026375478	1.9254561800195e-244	1.96490455053697e-243	549.068442525876
ZC3H15	1.06161912476822	6.03097156382053	43.6028946689754	2.4816163363016e-244	2.53091596613916e-243	548.814721002835
TTI1	1.24113142669091	4.33966243956769	43.5960233806081	2.77493607053545e-244	2.82833922512066e-243	548.703014699471
TESMIN	1.91872135683915	1.49473601889449	43.592888115671	2.92006028371122e-244	2.97444485138106e-243	548.652043310847
CASS4	-2.24391258822757	3.02015711772653	-43.5898878009257	3.06604213477557e-244	3.1212458131146e-243	548.603264991796
TTC27	1.34312180063745	4.13141536864924	43.5897955055931	3.07064673277818e-244	3.1240330528739e-243	548.601764465258
TBL2	1.29540500266565	4.6881011776322	43.5830876473383	3.4245051797883e-244	3.48192701633882e-243	548.492706735244
TNNI3K	-1.20387608187724	0.793157534523734	-43.5806126424144	3.56513273461071e-244	3.62271168466574e-243	548.452466519267
SGSM2	-1.84484425301664	4.99866008771627	-43.5730899945142	4.02902859056275e-244	4.09161544245498e-243	548.330154915791
APMAP	1.29482934451664	7.37376756319441	43.5472741606434	6.13096083577709e-244	6.22242332004641e-243	547.910371415429
DSN1	1.61119077942532	4.44168209378522	43.5371100681229	7.23305083819415e-244	7.3365053835162e-243	547.745078816816
C19orf53	1.13590664169171	7.3301442423763	43.5347179805296	7.52000953075242e-244	7.62294848617035e-243	547.706176293292
DISP1	-1.91121497844689	3.38989997362038	-43.5346650518424	7.52648609271018e-244	7.6248953539708e-243	547.705315507852
TIGD5	1.43367243798257	2.88098762983645	43.5289220805745	8.26341545181434e-244	8.36639570487386e-243	547.611915315839
RNF43	2.08625310774293	3.05137535179351	43.5248123470137	8.83468048589569e-244	8.93937198379385e-243	547.545075189926
C1orf43	1.24301890234392	7.75726008184841	43.5233285167873	9.05050540378348e-244	9.15222105363869e-243	547.520941991592
FAM200A	1.69548327793152	3.15091112892617	43.5217978270016	9.27867438053404e-244	9.37728831114841e-243	547.496046445018
RUVBL2	1.39494841752648	5.94915015109968	43.5140899327611	1.05181055589765e-243	1.06234770449627e-242	547.37067982669
ANKRD44	-1.55506739254176	3.0277016263875	-43.5023105423199	1.2739620535259e-243	1.28594866874605e-242	547.179080661005
MYH11	-3.87090318902859	5.90692968280194	-43.499459618267	1.33443843531386e-243	1.34618213703512e-242	547.132706621377
NDUFA6	1.24922286037506	6.61692241939594	43.4958463662562	1.41522989132722e-243	1.42682454585858e-242	547.073931207264
NDUFA8	1.46240640575808	6.65094657187366	43.4641017985344	2.37209839928927e-243	2.39009264361861e-242	546.557501183899
F2RL3	-3.40729864242686	3.85437506492263	-43.4552282493548	2.7405656701461e-243	2.75969356531679e-242	546.413126636367
RAE1	1.17764737401582	4.55914194703907	43.4529033426186	2.84623252137565e-243	2.86437447250408e-242	546.375298676674
TGS1	1.35610582571351	4.43764886931212	43.450111580274	2.9785171939765e-243	2.99570094701867e-242	546.329873955483
CEBPZOS	1.26296059347774	4.89452821904184	43.4412870389216	3.43847884463992e-243	3.45623915578941e-242	546.186285146926
CCM2L	-2.16433514308524	3.02234798910898	-43.4402881594672	3.49482957804866e-243	3.51077237804456e-242	546.170031385032
URB2	1.69801208146343	3.00946333323985	43.4315809449818	4.02686013087795e-243	4.04280330836073e-242	546.028343647029
SLX1A	-1.39957370674466	0.885490421893169	-43.4263244503434	4.38651599318524e-243	4.40124290539258e-242	545.942804126321
P2RX4	-1.43810686562276	4.6263310111584	-43.4120601336493	5.53281745896871e-243	5.54806668623729e-242	545.710666202265
NICN1	-1.37854722212694	4.39037044284321	-43.395850464624	7.20333666044279e-243	7.21886481132758e-242	545.446846304606
BRCC3	1.50199083391274	4.07901170036322	43.3857771267344	8.48688496409621e-243	8.50009017110198e-242	545.282885596279
DOCK7	1.28357933689518	3.01583326506061	43.3792574896273	9.4371713604474e-243	9.44620214643826e-242	545.176762328095
ZDHHC5	1.20900073157307	6.12964067390054	43.3499608970454	1.52050834062732e-242	1.52105365144882e-241	544.699838327342
CLK4	-1.6817271994198	3.60180934098511	-43.3498669314606	1.52283645288821e-242	1.5224725732101e-241	544.698308516684
RPS21	1.47656164940058	9.46432027326741	43.3485515704419	1.55580296361469e-242	1.55450259098838e-241	544.676893639327
APOC2	-2.69451688038088	2.12056318812529	-43.3288495441797	2.14428372216892e-242	2.14121314881975e-241	544.356113256416
SKA2	1.5416455629552	4.73669716400848	43.3273945941598	2.19569447085649e-242	2.19124285415946e-241	544.332422909114
KDELR1	0.966574673247986	7.89281677267868	43.325662609545	2.25850427568674e-242	2.25258209522606e-241	544.304221463937
PITPNM2	-1.89277648003143	4.18181980588712	-43.3206903751339	2.448986695353e-242	2.44111026405169e-241	544.223258331303
CBX8	1.47099597865921	2.61852175069562	43.2964258137899	3.63587517101962e-242	3.62202421798717e-241	543.828124104771
ZNF750	3.18984697607205	3.11358812256323	43.2931682311088	3.83399530973014e-242	3.81711751955048e-241	543.775072077462
FXR1	1.59738265837962	5.22769808110491	43.2925155348438	3.87497135673116e-242	3.85561953782716e-241	543.764442339971
URI1	1.43598634037312	5.2251222060123	43.2910186418169	3.97060788562722e-242	3.94843099072235e-241	543.740063959162
KRT6C	4.56784257234895	2.21471354502937	43.2865676099266	4.26916166672883e-242	4.24279629776566e-241	543.667573272987
PLPP4	2.26071538558248	1.2863114168661	43.28615166133	4.29818366547586e-242	4.26910396589935e-241	543.660798929189
XYLB	1.52510685448227	1.6640717572281	43.2834077675072	4.4946420054327e-242	4.46158532638918e-241	543.616110117243
CYB5A	-1.96939041281034	5.59361783696955	-43.276474672332	5.03200148976892e-242	4.9920318276688e-241	543.503190155061
PAIP1	1.31477848914697	5.72980282613665	43.2749233706192	5.1607776382674e-242	5.11675204704047e-241	543.477923345878
LYL1	-1.97367718491296	3.38560112606921	-43.2675982840799	5.81482148489697e-242	5.76180298231117e-241	543.358613045392
UBL4A	1.33860969261839	5.82343330269909	43.2663015722101	5.93895707816226e-242	5.88132459527358e-241	543.337491806062
ELANE	-3.39750188063743	2.21261310646924	-43.2613147800358	6.44155470852769e-242	6.3752725962105e-241	543.256263948309
SPAG5	2.13900223423967	3.74114893465942	43.2501940689591	7.72095541877105e-242	7.63699231019812e-241	543.075114788501
TBCCD1	1.50396033493783	4.04660047806676	43.2427485970021	8.71668685498316e-242	8.61680278824561e-241	542.953826440377
APEX1	1.33471722583128	7.48654453529801	43.2315219531575	1.04662175682087e-241	1.03401781122515e-240	542.770932214866
PHB2	1.11301151941254	7.86877382916836	43.2314369025766	1.04807312577872e-241	1.03484081610813e-240	542.769546603677
TTC22	2.133749578023	2.98500636046588	43.2273377251581	1.12046458648205e-241	1.10566599760399e-240	542.702763590861
SF3B3	1.18453448339742	5.3692587978692	43.2028930437811	1.66873520448948e-241	1.64572494887071e-240	542.304483048468
CABP4	-1.4069738994398	1.46483589359695	-43.1947671510127	1.9050124957812e-241	1.87763775791485e-240	542.172074453707
UQCR10	1.4180685358583	7.31952361405823	43.1859794958882	2.1983397332763e-241	2.16547461895892e-240	542.028875763878
SNRPB2	1.2187715142791	5.51472187083238	43.1841106719447	2.26632564818817e-241	2.22988731734993e-240	541.998421533817
KNSTRN	1.66113886612033	3.93385226194808	43.1841087999362	2.26639479374535e-241	2.22988731734993e-240	541.99839102753
COA7	1.85855077581666	3.60042104315632	43.182368761282	2.33158716049016e-241	2.29268171080865e-240	541.970035181963
RAB38	2.70322975018473	4.37906489722674	43.1805110981093	2.40325820847809e-241	2.36176919419197e-240	541.93976220498
TANC1	-1.5861010978717	4.90149080619398	-43.1772818232944	2.53313298157495e-241	2.4879409377722e-240	541.887136314223
KLHL12	1.4424098574833	5.09901916337571	43.1628683738654	3.20394358527753e-241	3.14493840722609e-240	541.652235670536
TBC1D10C	-2.22218062653481	3.92701017113256	-43.1509392086801	3.89164172764043e-241	3.81773247091385e-240	541.457807632019
MAGEF1	1.94752943274662	6.3498596000403	43.1409913103648	4.57677547422011e-241	4.48722403846209e-240	541.295661272504
MOB1A	1.0020464594754	6.36992242780683	43.1257192849761	5.87065572786175e-241	5.7524176968088e-240	541.046716145915
BCCIP	1.19142950810029	4.8247945898974	43.1156489452931	6.91815777173715e-241	6.77485596651802e-240	540.882550467911
ZNF639	1.52492274171656	4.28100525612825	43.1056058284419	8.14902452222628e-241	7.97555990666544e-240	540.718819229837
CXCL13	4.42350622283467	3.17815520089631	43.1046747804989	8.27367709207248e-241	8.09282640636616e-240	540.703640040018
GJB4	2.57712343322847	1.30548795363844	43.1044349782832	8.30609055655709e-241	8.11978572164366e-240	540.699730450331
TMEM258	0.97058310619842	5.87837463722032	43.073393285774	1.37793756669104e-240	1.34624419825693e-239	540.19360068963
GM2A	1.9068345400423	6.27475445489225	43.0707353740377	1.43897846793746e-240	1.40506088911326e-239	540.150259734911
SNAPIN	1.29706156348488	5.83838973910133	43.0681212527202	1.50165158883307e-240	1.4654018070385e-239	540.107632208228
COPZ1	1.06765675202267	6.78146424060461	43.0577082902529	1.77960322570819e-240	1.73563167747391e-239	539.937825556304
DYNLL1	1.39981798993787	7.13146463376299	43.0514965040272	1.96934922438654e-240	1.91957068254706e-239	539.836523722536
STRADA	-1.50469450779387	3.6101928092854	-43.0311702763072	2.74352570193801e-240	2.67262201092169e-239	539.50501867475
EIF3M	1.11034465537086	5.52762104711259	43.0267950337542	2.94648615707601e-240	2.86866738364306e-239	539.433656878623
ATP6V1G1	1.13083300297066	7.70523598052797	43.0130872056108	3.68484510841948e-240	3.58543998456444e-239	539.210065817684
ACKR1	-3.79710844291885	5.25430454989904	-43.0097871440269	3.88866079473683e-240	3.78155880654943e-239	539.156235288303
PDE8A	-1.47918915601586	4.46764458281781	-43.0084675486969	3.9732827495342e-240	3.86160627736379e-239	539.134709799158
HSF2BP	1.20929844194794	0.91350294688666	43.0022481773872	4.39759286384287e-240	4.27150981829799e-239	539.033256080974
FAM72B	1.23734491112395	1.04955807195294	42.9885663992554	5.49741754866402e-240	5.33670418181212e-239	538.810059076892
MRM2	1.66475907276303	4.69663532353421	42.980518528155	6.26882681159983e-240	6.08203394312665e-239	538.678762506062
GAREM2	1.93806591092202	2.22434970300908	42.9697792920035	7.46945597262166e-240	7.24268917484335e-239	538.503548545849
SLC25A27	-2.48492085610816	3.1367663630747	-42.9636179972498	8.2594770445358e-240	8.00408846655189e-239	538.403020341479
TMEM254	1.63991662605778	4.35798187007866	42.96028131312	8.72166580591967e-240	8.44709484536294e-239	538.348577269594
ZCCHC17	1.02934035118673	5.51966216826275	42.9595260742419	8.82981975226028e-240	8.54689782381886e-239	538.336254258059
ARHGAP45	-1.72827739415313	5.29675436030753	-42.9571703605232	9.17586437891969e-240	8.87672059223121e-239	538.297816431631
TRIAP1	1.53501199697479	5.32757351254115	42.9554824918339	9.4321173220434e-240	9.11414619963016e-239	538.270275419439
PRIM1	1.72788677470656	3.34137678933643	42.9554820661125	9.43218284999966e-240	9.11414619963016e-239	538.270268472896
TYSND1	1.58147451040179	4.14957933149592	42.9514015690741	1.00816553511231e-239	9.73609832408516e-239	538.203685782338
VSNL1	3.0355663822045	3.05572481502004	42.9389271031301	1.23579384243749e-239	1.19274773627646e-238	538.000126735325
RPL36A	-2.18937017379193	7.19354012584217	-42.9362706947016	1.29054876968834e-239	1.24487747605211e-238	537.956777471463
MAP3K11	-1.49407521808309	5.76837402490449	-42.9290260128762	1.45253140290289e-239	1.4003205967156e-238	537.838550041769
MTDH	1.16978301260759	5.90732911778212	42.9140166788225	1.8557522868499e-239	1.78801786256304e-238	537.593594408002
MASTL	1.37813046142713	3.87166400974317	42.9139664228354	1.8572752087905e-239	1.78845557504706e-238	537.592774184649
LMO2	-2.10324861473346	4.62420437790767	-42.9133241173443	1.87684963451483e-239	1.80626541019208e-238	537.582291155345
POU6F2	1.64840366366903	0.768259956743307	42.9127009006711	1.89603956718204e-239	1.82368495381371e-238	537.57211963746
ARL6IP6	1.36109437370913	4.41850432332229	42.9086786631364	2.02470137101908e-239	1.9463183311531e-238	537.506471854404
MYCL	2.7487111775004	2.68846103396591	42.8997345574603	2.34297638669018e-239	2.25097892121969e-238	537.360487932237
RBM12	1.02665208119871	5.1429303071796	42.8996026676296	2.34802617755184e-239	2.25453620811862e-238	537.358335197882
SCLY	-1.42217261289793	1.8514876328095	-42.8926254852568	2.63128637273628e-239	2.52506930814876e-238	537.244449853667
SYNM	-2.19317654246593	4.18459474630668	-42.8867423913535	2.89653106668472e-239	2.77801397891321e-238	537.148419361148
SLC7A1	2.09506223455846	4.34049995457587	42.884768256922	2.99140183539736e-239	2.86735974325373e-238	537.1161946054
ROMO1	1.5006785262468	7.19635362103909	42.8809561575607	3.18348556521829e-239	3.04973179275864e-238	537.053966849002
PTRH2	1.35408903169246	3.53262107349435	42.8731640236717	3.61536053739477e-239	3.46148020330886e-238	536.926765882389
SLC25A39	1.21596275930745	6.99573574717396	42.8727112427698	3.64218540007664e-239	3.48516951719169e-238	536.919374390535
SELENBP1	-3.08990343183115	6.19976732693931	-42.8691213136606	3.86203915843269e-239	3.69343356317312e-238	536.860769376323
CRBN	-1.16351619938341	4.29392651978321	-42.8672272534371	3.98333502517137e-239	3.80725842268807e-238	536.829848675162
POLR1B	1.70551219964335	3.51487643091638	42.8669364280848	4.00229406763122e-239	3.82319597693357e-238	536.825100896543
TSPAN32	-1.73577783177267	1.99977333988493	-42.8663201033022	4.04277145485979e-239	3.85965904555239e-238	536.815039252985
JAM3	-2.11733941666714	4.73443666732452	-42.8490774475135	5.35732987846031e-239	5.11176013944764e-238	536.533534917483
MARS2	1.71309940139459	3.03884684909382	42.8369269574009	6.53304521804481e-239	6.23003104097994e-238	536.335149244708
PRRG4	2.28171593004332	4.25400109200251	42.8346821041255	6.77697781767727e-239	6.45896929138079e-238	536.298495202049
TTF2	1.35861636702422	2.95022271575148	42.8266691029172	7.72441395890383e-239	7.3577570868648e-238	536.167654902466
COPG2	1.45037402607361	4.62714155604858	42.8219241609434	8.34677331006942e-239	7.94605222510363e-238	536.09017436124
ATL2	1.26017657479383	5.35987614600749	42.8159937014216	9.19562234200829e-239	8.74917200203813e-238	535.993332532506
SMS	1.62690430171194	6.69056085105272	42.8105054493625	1.00579266280507e-238	9.56417386631e-238	535.903708914127
CRCP	1.05286572593718	5.17671611685951	42.7960105700787	1.274453977942e-238	1.21120169079144e-237	535.666993170077
DUSP14	2.09044199077654	4.56186111627507	42.7898566776968	1.40921649209039e-238	1.33851573278234e-237	535.566488245321
KCTD1	2.24602247567796	3.21062082736736	42.7812157968701	1.62283970769884e-238	1.54054709858467e-237	535.425360210835
INO80B	-2.11604553975911	4.62762888370842	-42.7513218915014	2.64462419952947e-238	2.50909470540392e-237	534.937062902056
SERPINB13	4.58721957221847	2.28896290191561	42.7509172931963	2.66216343059486e-238	2.52430408920315e-237	534.930453499845
PARD6G	1.94511288645526	3.48890675943511	42.7474296581378	2.81825828443915e-238	2.67080241497019e-237	534.87347987713
PILRB	-3.41369882522178	4.41775591898074	-42.7346158816399	3.47458909889178e-238	3.29092943741103e-237	534.664145992887
LYRM4	1.14492611854839	2.98382881349501	42.725499383776	4.03269410210224e-238	3.81737378352845e-237	534.515204138731
TRMT5	1.27045501180008	3.16294465725346	42.719615907802	4.4396313309894e-238	4.20020745932383e-237	534.419078175172
ZNF488	1.99171573076325	1.25736234846959	42.7181772749866	4.54523413822288e-238	4.29768579306769e-237	534.395572893081
NDUFB9	1.32356269495341	6.9466324120822	42.7095508269595	5.23330589084504e-238	4.94548884185107e-237	534.254624676662
TGFBR3	-2.44232627936227	4.40133702059576	-42.7063272611843	5.51637464758867e-238	5.21004774842235e-237	534.201952857782
EIF1B	-1.31960575781012	6.63754955629861	-42.704085898606	5.7221723646716e-238	5.40136924394494e-237	534.165329307269
CCDC138	1.46851493115098	1.87694337795548	42.6989200286465	6.2262190967452e-238	5.87384457740291e-237	534.080917991057
FRRS1	1.95638518837975	2.98006048695309	42.6935724270076	6.79483258168738e-238	6.40666580772507e-237	533.993534610442
PFDN2	1.44908975064776	7.53191139830267	42.6862899415102	7.65363376007689e-238	7.21234316490129e-237	533.87452979268
PRKCI	1.58494462540131	5.20433651920981	42.6790128168784	8.62026505481423e-238	8.11866944048233e-237	533.755607807447
GPR146	-1.92458165678321	2.31758493812257	-42.6776044818317	8.82098745743349e-238	8.30303971246383e-237	533.732592397558
ESCO1	1.28593420373297	3.68818211482835	42.6645653058119	1.09162890750713e-237	1.02695342304887e-236	533.519494017703
FYN	-1.7838461545086	5.03505914999625	-42.6218150082994	2.19574625928205e-237	2.06449490985081e-236	532.820721603883
TXN2	1.13248520130417	6.56172661138915	42.6214217733048	2.20990837417777e-237	2.07664382651539e-236	532.814293243578
METAP2	1.10277531957599	5.82265246179525	42.619643286415	2.27510930923672e-237	2.13671320984207e-236	532.785219476553
GNA14	-2.27698113640017	3.08374137139371	-42.6050345778586	2.88891571795169e-237	2.71165975634546e-236	532.546393273805
CALCOCO2	-1.16759280201252	5.87419456482488	-42.5917205036255	3.59154958395158e-237	3.36929225543799e-236	532.328715371418
PREX1	-2.00092655205797	5.2993088190608	-42.585274072407	3.99082123148707e-237	3.74175821457521e-236	532.22331401165
SFXN4	1.53560634248347	4.69228193753202	42.580882720762	4.28794412580001e-237	4.01808694789412e-236	532.151511778431
CRKL	1.41538861177999	6.05974649277329	42.5762346605266	4.62657804103004e-237	4.3329832173855e-236	532.075510268627
HDAC2	1.15680110632289	4.47659010841164	42.5678685795044	5.30491426886252e-237	4.96549469819256e-236	531.938709673014
PPP2R3A	1.61079825193571	2.93162994497626	42.5538957853582	6.6668934879896e-237	6.23684345528194e-236	531.710215207474
TXNDC9	1.52009514723182	4.64213837100703	42.5465643901831	7.51622129460629e-237	7.02745696014139e-236	531.590319313429
SWI5	1.25124519349624	4.78952288469889	42.543237353397	7.93656737423816e-237	7.4163256044249e-236	531.535908162517
CASKIN2	-1.8170507160624	5.4855634299873	-42.5343186542013	9.18306341621011e-237	8.57632529763908e-236	531.390044763934
CTC1	-1.35807960225052	4.04049499657407	-42.5335412563807	9.30058044092763e-237	8.68123336638956e-236	531.377330254464
MRPS23	1.5340123549353	4.12913534781033	42.5219395492088	1.12442091753406e-236	1.04895810902174e-235	531.187575424745
EIF2S3	1.18398503447686	7.06547232204322	42.5192339656599	1.1753039902179e-236	1.09581546408283e-235	531.143321803776
BCAS4	1.6230835839323	2.19409040721355	42.5130311436737	1.30082246819468e-236	1.21216953383665e-235	531.041863473223
SLC1A4	2.30949122873964	4.36327242841123	42.4998478265872	1.61392586610043e-236	1.50309756789409e-235	530.826215192746
PSMD8	1.2801489576413	7.11867246034341	42.4718566694359	2.55140260626904e-236	2.37487619680304e-235	530.368293991406
TIGAR	1.40831874265203	3.52837479670827	42.4708650577175	2.59313781287816e-236	2.41238212542128e-235	530.35207044777
FAM210A	1.39294369211187	3.37877438915775	42.4696349330244	2.6458619325006e-236	2.46006362790723e-235	530.331944523932
TRHDE	-1.3659667588106	0.981105594238607	-42.4695474184545	2.64965348057237e-236	2.46222102447857e-235	530.330512703341
BTF3L4	1.18444175533362	4.47811308509701	42.4670567879724	2.75986808271991e-236	2.56321599513876e-235	530.289763363547
MRPL48	1.36099919148993	3.75072329621117	42.4573706077586	3.23387924292671e-236	3.00178607929126e-235	530.131282013213
GNAI3	1.03595532740291	3.48509414772969	42.4569945970865	3.25383867110272e-236	3.0186388026372e-235	530.125129711356
LCN10	-2.71201390497064	1.58827462045241	-42.4371422643169	4.5028712375957e-236	4.17507219016075e-235	529.800287238472
CCDC183	-1.4196888278636	1.69771096957398	-42.4315742068868	4.93247938620287e-236	4.57087347771269e-235	529.709171194849
TBL1XR1	1.57267998551161	5.72219619052239	42.4081843394517	7.23311046937824e-236	6.69913319399636e-235	529.326387955751
PTRHD1	1.46708846547917	4.34229488068685	42.4056177554998	7.54345264940581e-236	6.9827004170606e-235	529.284381979432
SNRPF	1.34216983406873	5.30096235177494	42.4040131034568	7.74421290921727e-236	7.16457419837812e-235	529.258119158459
PCDH12	-1.99536312657952	3.69339290281143	-42.3930534653435	9.26594187474983e-236	8.56766868595653e-235	529.078740223614
SIGLEC5	-2.0096328578103	1.78610004888734	-42.3899338851993	9.75141352497436e-236	9.011576850026e-235	529.027679393566
KIAA1522	1.82193048669779	6.03683277447897	42.3595344269799	1.60400505325554e-235	1.48149164300688e-234	528.5300605734
LPAR5	2.09881733280767	2.59973755160136	42.3547894333032	1.73358654180471e-235	1.60029257383583e-234	528.45238084751
HOXA5	-2.02136961307134	4.38185254459168	-42.3531927385978	1.77950491830609e-235	1.64177476917148e-234	528.426241102911
ZNF177	-1.28964223007703	0.776104325488599	-42.3493245427767	1.89585577671116e-235	1.74815659939603e-234	528.36291331929
NUP205	1.23537333469076	4.99688737274448	42.3452451639645	2.02681312782633e-235	1.86788240678973e-234	528.29612674726
RPL10	-1.24212309952027	10.3991034769318	-42.3450602472527	2.03295920654354e-235	1.87251542546575e-234	528.293099302294
ECHS1	1.27225148644152	7.20707022134437	42.3437538617523	2.07691393100381e-235	1.91194893010339e-234	528.271711153966
LCNL1	-2.12902230211351	1.59433647136684	-42.3342923250498	2.42494763652762e-235	2.23111180016087e-234	528.11680235765
LENG8	-2.34636472819374	7.23263141119146	-42.332411406565	2.50079767595711e-235	2.29963461015485e-234	528.086006123936
RBBP5	1.37861433864709	4.08623373117057	42.3016346275162	4.13968701954385e-235	3.80460197468895e-234	527.582054492129
CEP85	1.38760283490176	3.66908466666711	42.3003371486404	4.22859568683084e-235	3.88418097776075e-234	527.560807212719
BTNL8	-1.63830896467657	1.21261030755384	-42.2915999157837	4.87914439268864e-235	4.47928472605798e-234	527.417724022365
TIAM2	1.05763054416348	1.15625518178928	42.2907018827418	4.9514397732298e-235	4.54316316034945e-234	527.403017221061
PDCL3	1.33359338392808	5.06998319958022	42.2812925105129	5.7764828110907e-235	5.29727212747473e-234	527.248918676177
DDOST	1.20096540617995	7.98210136546857	42.2653440657183	7.50097597341372e-235	6.87493613861183e-234	526.98771115338
CEBPZ	1.29514772866846	5.3806104413482	42.2597496804152	8.22086458476208e-235	7.53061793599223e-234	526.896079670009
TMEFF1	-1.42047099862301	1.07433121955319	-42.2591928223054	8.29619925204723e-235	7.59546994979554e-234	526.886958637016
BAG4	1.81776346242916	4.02068599156167	42.2328821952774	1.27666059421499e-234	1.16818981436753e-233	526.455973974836
ARPC1A	1.28390672546608	7.36399454397766	42.2206674054356	1.55951965749788e-234	1.42623611955653e-233	526.255867463327
UTP4	1.30006775762801	4.57455623338667	42.2067843739257	1.95786910632882e-234	1.78956293629269e-233	526.028415490949
CCT6A	1.46069222428183	7.31925145486278	42.2066013780771	1.96374872492382e-234	1.79395735045443e-233	526.025417275148
APOBEC3C	1.75293851952087	5.6331647418867	42.2047284742503	2.0249496437648e-234	1.84885745979529e-233	525.994731330123
MAGI1	-1.49225319887569	3.19194640763857	-42.2012190870176	2.14480962404751e-234	1.95722649226058e-233	525.937232165749
CASQ2	-2.39070133747429	2.10324286039004	-42.2005993402337	2.16670218135804e-234	1.97612685052906e-233	525.927077882095
CKAP5	1.40526261263313	5.15644117871332	42.1944013111263	2.39832881118948e-234	2.18618905141978e-233	525.825524009062
TRPC6	-2.30282062243373	3.54693839854254	-42.1762796425398	3.2276284027177e-234	2.94053287685811e-233	525.528583725
ETV4	2.75124620603821	3.23221839787208	42.1605228175193	4.17866419730036e-234	3.80490337355924e-233	525.270370375285
ZCCHC24	-1.78977378840509	4.74278547437299	-42.1587974856718	4.29851663102887e-234	3.9119072505111e-233	525.24209536658
DNHD1	-1.60618211567835	2.36760753982239	-42.1507782905453	4.90232134624087e-234	4.4589809810156e-233	525.110672147087
GEMIN7	1.39646946455857	4.17152914489004	42.1483513870011	5.10126307766127e-234	4.63741112806839e-233	525.070897544157
RBM6	-1.92925472761921	5.91078066726818	-42.1394378682179	5.90378636719852e-234	5.36404824329177e-233	524.924809202504
ADGRG3	-2.99859795659104	3.37053114627477	-42.134184209654	6.43474593339341e-234	5.84329397402453e-233	524.838701004496
EIF5A	1.33912868567981	8.51449729593381	42.1326444160842	6.59923181984524e-234	5.98941126556019e-233	524.813463119212
MMP1	5.07881341913765	4.45236664232232	42.0763838978087	1.65989364914884e-233	1.50568997897859e-232	523.891188025984
SMIM10L1	1.35902138493979	4.00604519265068	42.0762607627236	1.66324850610332e-233	1.50791587205554e-232	523.889169180257
DERA	1.48065399036336	5.32870399631383	42.0750029754232	1.69790826875086e-233	1.53850529430506e-232	523.868547212553
POLR3K	1.61338871292824	4.35939727138712	42.064201409396	2.02692588327034e-233	1.83564023714353e-232	523.691445236741
UGT1A6	3.06340342694559	1.49136646546344	42.055572735527	2.33501864425707e-233	2.11351390104307e-232	523.549962668623
ICAM5	-2.37962502297503	3.44391322061409	-42.054263233795	2.3857049240559e-233	2.15822473562159e-232	523.528490480446
CLK1	-2.23716597694636	6.54279757561118	-42.0539572160914	2.39770759178907e-233	2.16791108893473e-232	523.523472619487
YKT6	1.24675398386745	6.42393234152003	42.0517260395812	2.48706426172714e-233	2.24748960498194e-232	523.486887127762
FAM219B	-1.31925603347368	4.15284366486842	-42.0409327535381	2.96866449115397e-233	2.68125034667851e-232	523.30989925258
GSAP	-1.73135637908227	4.21974254533344	-42.0395915800107	3.03468626228483e-233	2.73940179533975e-232	523.287906041553
CNOT9	0.969334149366031	5.24133320570793	42.0316637107748	3.45606931401291e-233	3.11810113419515e-232	523.157897851116
MRPS24	-1.96542414698835	5.0530065142694	-42.0308721751337	3.50122906647961e-233	3.15714276167041e-232	523.144917254695
CBFA2T3	-2.01531700808727	3.3755979232109	-42.0143497909228	4.59107365003112e-233	4.13765259057193e-232	522.873950126346
SLC25A5	1.5253094199655	9.18467964804492	41.9989103578833	5.91429597355347e-233	5.32732278866474e-232	522.62072219307
KLF5	2.75523775972371	6.09144815516854	41.996187776778	6.18442521897623e-233	5.56764607126338e-232	522.576065995919
BBIP1	-0.972135633868048	2.76149835146509	-41.9949936567208	6.30676448310516e-233	5.67473174135741e-232	522.556479652996
ZNRF2	1.17387712991261	3.96710963150106	41.984975315987	7.4333124292704e-233	6.68478865213699e-232	522.392150772933
NANP	1.2389039316533	2.96037370718382	41.9848909768148	7.44360430240772e-233	6.6904490657946e-232	522.390767337474
CST1	4.22309316161243	1.99987297263082	41.9766765714854	8.51745245831347e-233	7.65153431789233e-232	522.256021574786
SLC52A3	2.26050119119888	2.31881074140372	41.9747341303142	8.79325558296318e-233	7.89506037749312e-232	522.224157714611
NDEL1	-1.21371140572099	5.09740840085757	-41.9662849675502	1.010071201129e-232	9.06410274643164e-232	522.085553647267
PPP1CA	1.33381273902695	7.363417722647	41.9602580947878	1.11505558269115e-232	1.00008414962053e-231	521.986682236322
SSR3	1.36031166529971	6.7894577276347	41.9556239637227	1.20314500787587e-232	1.07851284691005e-231	521.910656768537
CDC5L	1.18760227369055	4.53167210936913	41.9260682104931	1.95408031129762e-232	1.75072206048592e-231	521.4257351811
ZNF852	-1.01184163640081	1.69493219003912	-41.9144605817237	2.36412938415444e-232	2.11696465346221e-231	521.235268273994
GRIK4	-1.39561204721093	1.14639746604299	-41.9113503426459	2.48793542241891e-232	2.22663568072742e-231	521.184231124413
ATP6V1E2	1.54177444358282	2.19688099205677	41.9110113619873	2.50181487235164e-232	2.23786070035687e-231	521.178668606154
MXD4	-1.55237424833695	5.65499783919133	-41.8987747066932	3.05825806501804e-232	2.73413498804177e-231	520.977864104673
MIEF1	1.29070379857547	4.30553936714822	41.8878009843337	3.66181192119987e-232	3.2719746029472e-231	520.797773583393
C1QTNF7	-2.27523214973902	2.00692262907136	-41.8682195667182	5.04993317260247e-232	4.50990830185032e-231	520.476396113689
SNRK	-1.38597218811643	4.74640007100609	-41.8648619251012	5.33608328289573e-232	4.76291679053562e-231	520.421285982368
PLXND1	-1.643065298927	6.01085153001425	-41.8564008054855	6.1311879724802e-232	5.46969946201645e-231	520.282406455628
GEMIN2	1.35116254515104	3.36301360416745	41.8544450597846	6.33123079789962e-232	5.64515069971486e-231	520.250304278741
WDR3	1.58048539837047	3.44022608476774	41.8515337509475	6.64117037280673e-232	5.91835076460562e-231	520.202516609926
GNB1L	1.28376690434853	2.0457630593747	41.8499216658115	6.81927624244597e-232	6.07383753025948e-231	520.176054734493
CAMK2N1	-2.63820956599118	5.75902853854521	-41.8496435824668	6.85047901804724e-232	6.09838387478929e-231	520.171490060688
SORBS3	-1.38924368982085	6.29213123396086	-41.8408487217862	7.91456997967844e-232	7.04190553853792e-231	520.027121070084
PHKA1	1.45259878519026	2.82620252956344	41.8401085012029	8.01133965201698e-232	7.12421787545994e-231	520.014969935945
GMFG	-1.81534253566272	5.97782503480068	-41.8388627328184	8.17687955197345e-232	7.26756538405882e-231	519.994519847474
KCNK17	-2.47429883725152	2.54508552981431	-41.8379786741846	8.29642637841805e-232	7.36990402702784e-231	519.980007377118
LNPK	1.25159382156685	3.76518236033712	41.8293110341872	9.56520081538044e-232	8.49247749847252e-231	519.837718204402
POLR2G	1.16847622678244	6.32531477268395	41.8157484339361	1.19510292082093e-231	1.06051126632339e-230	519.615059914419
ZW10	1.33860001573014	4.30858273268976	41.7996881423343	1.555735111096e-231	1.37979771167475e-230	519.351376687489
NDUFB8	-1.18960826991583	6.29836982607254	-41.7994231101186	1.56252059558501e-231	1.38508181608638e-230	519.347025117116
CCDC117	-1.83589438014056	3.26168208580815	-41.7860736858059	1.94550127046954e-231	1.72365851045941e-230	519.127832914168
TTC33	1.64785422630628	3.34969731302554	41.7823223699874	2.06912358009304e-231	1.8322144040443e-230	519.066235100062
E2F2	1.82859530821426	2.17176870608175	41.7815069472588	2.09701823975317e-231	1.85593322371809e-230	519.052845438947
R3HDM1	1.13532054234943	3.86508699889486	41.7729667802765	2.41275966945272e-231	2.13424660824316e-230	518.912608126482
TCFL5	1.30132044499292	3.54029184047803	41.7695764983389	2.55091297726777e-231	2.25526041138687e-230	518.856934905419
WFS1	-1.58373664230791	5.94600528595513	-41.7597779287967	2.99631486535158e-231	2.64764126644794e-230	518.6960230943
PPP4R3B	1.0189826511583	5.23164718760902	41.7431208943621	3.93919790803368e-231	3.47896655350141e-230	518.422463209925
TCF3	1.36064677822049	5.29743821783614	41.7425297916035	3.97763132143566e-231	3.51105684575671e-230	518.412755049995
TMEM175	-1.40732093719743	4.82064436753032	-41.735342130639	4.47610104695137e-231	3.94897349086864e-230	518.294703912358
CEP72	1.50422917604686	2.72541541868319	41.7312211539871	4.78959697195946e-231	4.22332428465298e-230	518.227018461197
TOP3B	-1.26019513921365	1.22351010020604	-41.7228941183942	5.49169013169403e-231	4.83985919136552e-230	518.090245756162
FRK	1.66956588577478	2.45266828794895	41.7111068045136	6.66505698627821e-231	5.87086282749222e-230	517.896627540179
RCOR2	2.56486400411512	1.84741674739801	41.7025533038831	7.67066309372155e-231	6.75308877099021e-230	517.756120578859
TIMM29	1.1487282154284	4.42562733779272	41.6897953261185	9.45944752110561e-231	8.3235180711474e-230	517.546535948591
HLA-E	-1.6170823814385	10.4476909427025	-41.6753812687444	1.19873317578531e-230	1.05423008039638e-229	517.309729269615
FBL	1.45920419879841	7.5681209520485	41.6639182236122	1.44719371161025e-230	1.27207111121372e-229	517.121391966185
FOXP3	1.90683848500993	1.86839462271276	41.6561473390937	1.6443150580786e-230	1.44458041007892e-229	516.993710438048
EIF1AD	0.996741319929218	4.63173018629483	41.6556969615057	1.65652999862221e-230	1.45454806174928e-229	516.986310237755
SCAMP1	1.42290433425302	4.61751862496885	41.6554779813474	1.66250183481924e-230	1.45902625629443e-229	516.982712146208
PFDN5	-1.211114601875	8.47112689316688	-41.6522671755576	1.75257805110387e-230	1.53727181673346e-229	516.929954517087
EFEMP2	-1.96992582211571	5.70959993788556	-41.6358508383123	2.29533019805223e-230	2.01229157645899e-229	516.660199722236
ACSS3	-1.59115371071569	2.09877524821238	-41.6262169414728	2.68911540399682e-230	2.35628457598381e-229	516.501884147168
ARGLU1	-1.98463824753387	6.78691418632854	-41.6183985126323	3.05786175888441e-230	2.67798924106172e-229	516.373396795565
BPNT1	1.53529759431628	4.55615672847627	41.6107719352412	3.4662425330159e-230	3.03404994940136e-229	516.248057403191
ZNF367	1.80929346474199	2.58162177014857	41.6037857388415	3.88803926368537e-230	3.40147543737786e-229	516.133238133399
GUCY1A2	-1.88920116713781	2.33443781731175	-41.60247913839	3.97244728554639e-230	3.47350458573169e-229	516.111763492068
MMP23B	-1.49062603926447	1.16494215778331	-41.5961672018685	4.40674970978487e-230	3.85124611712582e-229	516.008021611252
TBC1D7	1.20807354103072	2.7964146338838	41.5852484596374	5.27314278212874e-230	4.60601866397216e-229	515.828555252897
MEOX2	-2.61698933689343	3.40318773072172	-41.5844054436277	5.34672903603083e-230	4.66785900610391e-229	515.814698573049
SULT1A2	-2.05348521896405	2.44561145620413	-41.5609015045847	7.8687001364364e-230	6.86603573948903e-229	515.428339836089
ARHGAP9	-2.22940266572639	4.30285080583943	-41.5560557491449	8.5212536359169e-230	7.43156335855681e-229	515.348679401782
SYNCRIP	1.17552398486435	5.93449741014052	41.5508273732769	9.28617776749745e-230	8.09445162066861e-229	515.262726801926
CDH23	-1.86542187177851	2.19561940464196	-41.544128149462	1.03675134306315e-229	9.03231154477089e-229	515.152590683516
CNP	1.05981538413007	5.1859259394234	41.5421097155258	1.07173668319986e-229	9.33225032780068e-229	515.119406635595
NXPH3	-1.88436016031166	1.96517271241864	-41.5356027203537	1.19276551440375e-229	1.03807195262929e-228	515.012426132479
YPEL2	-1.5981842132371	3.89534070171525	-41.5296754910006	1.31487124361688e-229	1.14374662854325e-228	514.914974417885
ACBD3	1.14599448571533	5.81064312510384	41.5190537005557	1.56581281382035e-229	1.36132172738169e-228	514.740330457751
ME3	-1.94145259932272	3.46558957087129	-41.5062553523777	1.93261777685865e-229	1.67935052510417e-228	514.5298870426
SRSF5	-1.52240382938509	7.45292637824012	-41.502301134039	2.06247308655025e-229	1.79125841082019e-228	514.464865038963
ADCY6	-1.53206659963332	4.40196956369333	-41.4976262225429	2.22730023088487e-229	1.93340750332413e-228	514.387990503116
KEAP1	1.62826908286402	5.87842897878262	41.4919870515998	2.44375400200234e-229	2.12020046539716e-228	514.295257223967
HACD2	1.47037276651939	5.10071065834491	41.4909918091856	2.48408407391692e-229	2.15407414824215e-228	514.278890699512
FCN1	-2.59559199857175	3.4422350216278	-41.4799117769027	2.98065015124767e-229	2.58333303631699e-228	514.096676689167
CYP4V2	-1.62922938289509	3.3503160401976	-41.4765386895841	3.1506913168172e-229	2.72929450715594e-228	514.041203381654
IL3RA	-1.8412541157904	4.93474625260904	-41.469606685072	3.53121591712817e-229	3.05734245158081e-228	513.927197691858
UTP14A	1.22816462481862	3.97839287629205	41.4615731333062	4.03008024883045e-229	3.48745724118027e-228	513.795070695671
PTBP3	1.19427574215312	5.5836328178933	41.4602778118782	4.11687158552207e-229	3.56072159458901e-228	513.773766180484
ANP32E	1.3659922893183	5.80821582994249	41.4416107468743	5.59666551994875e-229	4.83810920154247e-228	513.466728393447
RPGR	-1.50854680718351	3.20445218900052	-41.4340567795795	6.33724169215818e-229	5.4754815157439e-228	513.342471828387
RAB25	2.14047012377325	6.42318973635848	41.4301715872103	6.75553339552321e-229	5.83388064538062e-228	513.278561775914
ATP6V1F	1.27087043676999	8.30776044786933	41.4193474160227	8.07235569512424e-229	6.96745461132538e-228	513.100501419581
BZW2	1.48835666827399	5.98062035471453	41.4110052132311	9.25997220257182e-229	7.9883966382599e-228	512.963263513419
IGSF11	2.19770054894224	1.25384352771061	41.4026111998684	1.06314327924299e-228	9.16680366893907e-228	512.825167511593
PKM	1.36864771927534	8.91732890741683	41.3927521065821	1.2503923934345e-228	1.07757812031513e-227	512.66296104693
IL11RA	-1.97806204683956	3.88324526553676	-41.3916464088635	1.27335065830934e-228	1.09630677003316e-227	512.644769088953
MAP6D1	1.8428153743831	2.33013169822836	41.3916423967158	1.27343472809779e-228	1.09630677003316e-227	512.644703077219
RPS19	1.28321023344238	9.10214185484778	41.3781904440568	1.58895806839604e-228	1.36723918934068e-227	512.423371138507
HLTF	1.83782694707869	4.15709040708408	41.3678592110828	1.8834323237453e-228	1.61979051234333e-227	512.253375971682
RHBDF1	-1.8993351259724	5.45522772217452	-41.3667369993313	1.91853940695415e-228	1.64913587646557e-227	512.2349100249
TMEM123	1.53059237132526	7.39044430306688	41.3665677117399	1.92389189554252e-228	1.65288782155029e-227	512.232124395833
LSG1	1.51335259785792	5.49957321629128	41.3610481111266	2.10683828064468e-228	1.80913522138889e-227	512.141298028663
RNF146	-1.03065674773449	5.175405887657	-41.3550965558156	2.32364770098788e-228	1.99428553455041e-227	512.043360955639
PSMC1	-1.65959413244954	4.84160301046865	-41.3427573058405	2.84688412345176e-228	2.44210418708809e-227	511.840300620855
PYGO2	1.08050786297798	5.64045103406448	41.3426889184126	2.85009037046994e-228	2.44360207173078e-227	511.839175171506
COL13A1	-2.14399480882294	2.81949392001169	-41.3416036968589	2.90145559409924e-228	2.48636768166129e-227	511.821315669886
GPR20	-1.41031687329963	1.41562539388157	-41.3353180720942	3.21771200697098e-228	2.75596868723983e-227	511.717871194602
GPRASP1	-2.0693920779644	2.88631496768511	-41.3328331336623	3.35205031748613e-228	2.86956082421728e-227	511.676974904777
ELOC	1.16152724717784	4.79562992017555	41.3194083162279	4.18100236484952e-228	3.57736480460744e-227	511.456025032357
SGSH	-1.35814530429287	5.07504282325546	-41.3154791494601	4.46036115263126e-228	3.81444068729876e-227	511.391354794418
PSMF1	1.02755147419647	6.12640223285927	41.3033723733212	5.44408378848724e-228	4.653329227994e-227	511.192081221017
DOCK2	-1.94435925115844	3.69315647425841	-41.2995018005801	5.80226710685389e-228	4.95695468607998e-227	511.128370347869
STRBP	1.81265874191558	3.31920939743533	41.2979436579508	5.95302781196598e-228	5.08315680923789e-227	511.102722475185
FBXO28	1.03520063543054	4.45921729135788	41.2961791812174	6.12848924604015e-228	5.2303108629132e-227	511.073677993232
MYNN	1.3596812034583	3.77527102572466	41.2830263274394	7.61020114921734e-228	6.49155588345064e-227	510.857165150816
RASSF2	-2.17838426348454	4.84616504300693	-41.2645425599505	1.03172778607937e-227	8.7962283381683e-227	510.552874924417
BTBD10	1.2649569166609	4.81812865810685	41.2616931158961	1.0812877293315e-227	9.21406896033199e-227	510.505963304041
RYR2	-1.67069481302453	1.66538587080403	-41.2601743312363	1.10866949927883e-227	9.44259172515545e-227	510.480958631835
MAPRE1	1.1454476834143	7.2815782628973	41.2438203126905	1.45129198443631e-227	1.23544367505219e-226	510.211700690704
SLC18A2	-1.76298950842596	1.87355162974165	-41.2364916218084	1.63744835895695e-227	1.39320466372666e-226	510.091031697375
SSH2	-1.41316947868253	4.21703859223253	-41.2312689424044	1.78451398986393e-227	1.51756230357534e-226	510.005036138355
MAP1LC3B2	1.28145724550861	1.43580956821986	41.2272342798368	1.9071125368112e-227	1.62099722783506e-226	509.938600711066
FAM98B	1.28975913847933	3.76005822228914	41.2263181728315	1.93610319663065e-227	1.64480320298531e-226	509.923515757163
ZNF331	-2.09523784318127	4.33095949355254	-41.2174117639658	2.24197342927461e-227	1.90368682457331e-226	509.776856033406
TRMT61B	1.33029028122293	4.05869969869527	41.2168470871942	2.26292069503098e-227	1.92049902393704e-226	509.767557419161
GP9	-2.1626152853155	1.3131578498442	-41.1826846070729	3.97226896985604e-227	3.36948269029451e-226	509.204951121705
RAB22A	0.96558891230131	4.20629875727297	41.1585566012621	5.91091228747589e-227	5.01139959691978e-226	508.807541449565
PNPT1	1.29228560580989	4.60553101399742	41.1446492424769	7.43291866287244e-227	6.2985988223713e-226	508.578453680182
SIX1	2.51328484712622	2.21295968781374	41.1377946530976	8.32157105414871e-227	7.04806746772433e-226	508.46553634407
RAD23B	1.11675320592684	6.7704072822397	41.1350604351422	8.70501762221071e-227	7.36910343577736e-226	508.420493849518
FAM83A	3.88235331443579	2.07397421101044	41.1119350186185	1.2742389875029e-226	1.07814275504795e-225	508.039510371812
MACF1	-1.88202698458725	5.19678863990201	-41.095676527126	1.66573081179756e-226	1.40867462689459e-225	507.771631593244
GAB2	-1.84128137242134	4.54285444894752	-41.0822186818351	2.07932737919354e-226	1.75755671809005e-225	507.549880973132
SOX18	-2.35512919977111	4.60942389141625	-41.0648887380786	2.76670510271279e-226	2.33738397773858e-225	507.264306888189
ESYT3	-2.19463024189828	2.50246184931025	-41.0480815621268	3.64981691653216e-226	3.08190393113432e-225	506.987324484325
MAZ	1.28085910087321	5.46460166814137	41.0475067175612	3.684563739409e-226	3.1096751761346e-225	506.977850643828
CSTA	3.41056244816636	6.19873699238862	41.0398522309958	4.18004922615116e-226	3.52607378270493e-225	506.851696849859
MAGT1	1.22146945933017	6.09105578588676	41.0313311193381	4.81041910843974e-226	4.05577703772532e-225	506.711254713669
ARL6IP1	1.16192955690792	7.11821798808459	41.0301995579032	4.90098986730948e-226	4.1300587320892e-225	506.69260426005
HDAC6	-1.39614416473387	4.89986423419718	-41.0172122246883	6.07104922672957e-226	5.11349168890519e-225	506.478539097658
LTK	-3.07456480934138	3.26036046859959	-41.0166456518573	6.12801952380785e-226	5.15888001762818e-225	506.469200193701
AXIN2	-2.07616504069305	3.83559885743841	-40.9988177142014	8.22176696409206e-226	6.91802372604549e-225	506.175326670675
HNRNPC	0.855395749025029	7.29257307640515	40.9794393330026	1.13167970456124e-225	9.51748318368685e-225	505.855867313503
KIF3C	1.8199179341228	3.14889003276446	40.9707808292522	1.30534912785566e-225	1.09725379225477e-224	505.713119278879
OGN	-3.10969296968649	3.05771899815876	-40.9673682473185	1.38090797420516e-225	1.16018453093863e-224	505.656856274194
TMOD4	-1.00563526158654	0.559095152861014	-40.9666821207321	1.39661997727511e-225	1.17279638432897e-224	505.645544041225
RRS1	1.78586298059178	4.96544076278377	40.9616663836577	1.51704199659452e-225	1.27328058450381e-224	505.562847989005
FH	1.24075182356268	6.13443244946388	40.960525392246	1.54585495213161e-225	1.2968134575877e-224	505.544035823818
IPP	1.44722868125126	2.98163184205656	40.959981621519	1.55977852618368e-225	1.30783834740532e-224	505.535070334828
DEPDC4	0.74574575280558	0.711342685318017	40.9558663845835	1.66930000567683e-225	1.39896869779707e-224	505.467219087145
SCARF2	-2.16411300373679	4.65082981396875	-40.9552211692683	1.6871557898304e-225	1.4132251901202e-224	505.456580778131
GTF2A1	1.17466057056292	4.27538840797766	40.9536146824108	1.73244840418932e-225	1.45043804364745e-224	505.430092883072
[truncated: 14,737 more rows]
