# Supplementary material for: Identification and experimental verification of necroptosis-related prognostic gene signature and characterization of tumor immune infiltration in lung squamous cell carcinoma
Source: PeerJ. 2025 Oct 29;13:e20260. doi: 10.7717/peerj.20260 (PMC12579482; doi:10.7717/peerj.20260)
Supplement: Supplemental Information 9 [file peerj-13-20260-s009.csv]

	times	status	CAMK2A	PYGB	CHMP4C	Risk	riskScore
TCGA-94-7943-01	1.53150684931507	0	0.830659803353414	6.72600174196667	6.28977711613999	High_risk	2.42059206054929
TCGA-68-8251-01	1.11232876712329	0	0.559813746175153	6.59213492612224	5.87508018594634	Low_risk	2.30379321618669
TCGA-33-A5GW-01	0.0246575342465753	1	0.326065760708119	7.38737569425827	5.58385895530338	High_risk	2.41791895848215
TCGA-85-8070-01	2.63013698630137	0	0.0733866621051013	6.36527250455799	4.42786940768371	Low_risk	2.008898221435
TCGA-85-8479-01	1.28219178082192	0	2.87367197931655	6.20293181042319	5.85901001583266	High_risk	2.50709901046788
TCGA-22-5482-01	0.978082191780822	1	0.874653964727473	9.21523677152509	6.01235723997849	High_risk	2.95587349592172
TCGA-21-1077-01	2.8986301369863	1	0.271611809090145	7.1578177498045	5.18132752418673	Low_risk	2.30840255838955
TCGA-43-6773-01	0.317808219178082	1	0.200581588886737	7.61491614598734	4.01889909843801	Low_risk	2.25709035966154
TCGA-34-8455-01	0.336986301369863	1	0.299886723009686	7.96178174639746	5.50289377952968	High_risk	2.53470032436708
TCGA-85-7950-01	1.57808219178082	0	0.679695717420912	5.80765388015829	4.79849171204815	Low_risk	2.00590521540171
TCGA-60-2715-01	2.94520547945205	1	1.08506306139186	7.27825581165482	4.51142553265428	High_risk	2.35481156403914
TCGA-85-A5B5-01	0.304109589041096	0	0.569884785612983	6.49574806329874	4.90014320825649	Low_risk	2.16078944374137
TCGA-33-4583-01	12.6054794520548	1	0.0638672615718526	6.73758000924025	5.72764379412301	Low_risk	2.25533770418885
TCGA-60-2725-01	2.23561643835616	0	0.319732206518472	6.33517842079446	4.44577086069029	Low_risk	2.03557831386495
TCGA-85-8072-01	2.55342465753425	0	0.328608187704284	7.33952834857895	5.46357428804588	High_risk	2.39228618826668
TCGA-22-4601-01	2.8958904109589	1	0.321176585029852	6.94798420739859	6.34063788358521	High_risk	2.41267690658453
TCGA-66-2781-01	0.331506849315069	0	0.212841802872193	7.25741153768663	5.35578700691403	High_risk	2.34543923965281
TCGA-22-0940-01	1.83287671232877	1	0.679022275517868	6.4128335538391	6.18578528653436	Low_risk	2.31726999516067
TCGA-43-6143-01	1.91506849315068	0	0.180844242983376	8.2888237070458	6.87942092312147	High_risk	2.76661508324936
TCGA-39-5021-01	5.71506849315069	1	0.240806548074697	7.75472409660339	5.19801993944822	High_risk	2.44196256324242
TCGA-22-1012-01	1.17534246575342	1	0.559294446402817	7.59266951581154	4.37336258413224	High_risk	2.34206958549035
TCGA-33-AASL-01	2.26301369863014	1	0.0565836109031486	6.81858216181752	5.92827848488437	Low_risk	2.2979775664785
TCGA-33-4533-01	11.1452054794521	0	0.589008459359755	6.55924396047492	4.81265564392016	Low_risk	2.16663045146627
TCGA-43-6647-01	2.07397260273973	0	1.29177008985318	6.89310761118029	5.0232813294743	High_risk	2.35796472255432
TCGA-77-6845-01	1.93972602739726	1	0.172481721529342	6.95596122394364	5.45990679910414	Low_risk	2.28502638667025
TCGA-56-8504-01	1.3972602739726	0	0.296158219566042	6.9919178747129	5.16681228866522	Low_risk	2.27206993297702
TCGA-56-8629-01	1.31780821917808	0	0.216098595409117	6.76056064797112	5.23086960442039	Low_risk	2.21748567871301
TCGA-63-A5MY-01	2.88219178082192	0	0.0174573037219977	6.19823467564951	5.76138054053262	Low_risk	2.13136696822568
TCGA-37-4130-01	0.676712328767123	0	0.0124619643805208	5.22618848158044	5.38745621752464	Low_risk	1.86332901374029
TCGA-22-1002-01	0.358904109589041	1	0.486419686891828	6.81895801907302	5.19043446537464	Low_risk	2.25995161915525
TCGA-18-3410-01	0.4	1	0.640211175465002	5.48112949766375	6.1241089948394	Low_risk	2.09329929693904
TCGA-39-5011-01	11.1041095890411	0	0.116448515569665	7.70848724483757	4.90088724719394	High_risk	2.37838676206371
TCGA-56-7580-01	2.53424657534247	0	0.281674743889536	6.40580225498272	5.47623712323445	Low_risk	2.17616101799938
TCGA-98-8023-01	1.77808219178082	0	0.443889611023958	6.26034580731593	5.34394526526792	Low_risk	2.14714356019081
TCGA-33-4586-01	1.17260273972603	1	0.249060931633639	8.11199240481386	5.86443608412299	High_risk	2.60771625057526
TCGA-58-8388-01	1.12876712328767	1	0.55619303905556	8.32574864960378	4.86184011446261	High_risk	2.56926910178161
TCGA-77-A5G3-01	12.5205479452055	0	0.321116307382091	7.92175264335525	5.76341020694039	High_risk	2.56102862495333
TCGA-85-8071-01	2.23287671232877	0	0.0340345974596671	6.93249778869853	4.96036866680273	Low_risk	2.19941182099054
TCGA-33-A4WN-01	0.391780821917808	1	0.404868840476908	6.81972676213454	5.72348075855273	Low_risk	2.31671264683193
TCGA-77-7141-01	0.0410958904109589	0	0.124550400001722	7.6008028497582	6.40606037247041	High_risk	2.54399628052802
TCGA-60-2716-01	4.04109589041096	0	0.148203171533152	6.79507055113787	5.53059818920335	Low_risk	2.25433402472427
TCGA-85-7844-01	2.4958904109589	0	0.574734983390277	6.31937313315273	6.16546714191495	Low_risk	2.28029036111742
TCGA-98-A53H-01	1.69315068493151	0	0.700297866078333	7.72058074508067	4.71194101238988	High_risk	2.43148468998136
TCGA-37-A5EM-01	2.37534246575342	0	1.4553763863869	7.43201718191689	6.45022977823539	High_risk	2.68012395290305
TCGA-39-5016-01	10.5479452054795	0	0.0687524485853475	7.55770334388372	6.45197511351043	High_risk	2.53290734122707
TCGA-33-4582-01	8.62739726027397	1	0.141863102297022	6.73727765019212	5.25635183538781	Low_risk	2.20598581438714
TCGA-85-8666-01	1.88219178082192	1	0.371148593027638	8.60489746868106	5.28410357658481	High_risk	2.66212149184891
TCGA-66-2791-01	0.419178082191781	1	0.695774600547799	6.72764377465346	5.05520763588926	Low_risk	2.2488258634259
TCGA-66-2782-01	1	1	0.768988135754176	7.10752518697345	5.10713509072155	High_risk	2.35078943139816
TCGA-39-5036-01	5.93150684931507	0	0.0492154053136407	8.32349330997982	4.57738939737507	High_risk	2.46871210142259
TCGA-NK-A5CX-01	0.304109589041096	0	0.590348609382423	7.14909494936357	5.45145565978249	High_risk	2.38078662485023
TCGA-77-8154-01	5.04383561643836	0	0.205983303476474	7.63157274211063	4.20065003269383	Low_risk	2.28437561679163
TCGA-37-4132-01	0.621917808219178	0	0.0950449499909083	5.22007875896362	7.4640880852562	Low_risk	2.13318273272962
TCGA-98-8020-01	0.23013698630137	1	1.07925579983513	7.57693842360299	5.75096932384167	High_risk	2.57746153211179
TCGA-56-A5DS-01	0.0219178082191781	0	0.172956434780967	6.47772694600464	5.28243316964888	Low_risk	2.15434245330651
TCGA-60-2707-01	1.82739726027397	1	0.464220627146804	8.12497337536748	5.81571631303541	High_risk	2.63184280160592
TCGA-66-2734-01	3.59178082191781	0	0.672532609723858	8.64418534511313	5.26056977722245	High_risk	2.70631725244945
TCGA-66-2742-01	1.75616438356164	0	0.287387480173303	7.24844737327625	5.97246385222376	High_risk	2.43030048303463
TCGA-22-5481-01	6.6	1	0.311548710046695	7.16377507677059	4.38270506499031	Low_risk	2.21453862781364
TCGA-21-5787-01	0.901369863013699	1	0.161014087129749	7.76211237674938	6.34770388545361	High_risk	2.57787861504941
TCGA-66-2783-01	2.07945205479452	0	0.256895098424327	6.93822001749408	5.40574350498599	Low_risk	2.28491230678616
TCGA-92-8063-01	0.334246575342466	0	1.39890896539383	7.92939291536427	6.2370851282256	High_risk	2.75899480923703
TCGA-66-2757-01	3.66575342465753	1	0.186874902570046	6.38604984358769	6.68836883583165	Low_risk	2.31185913959046
TCGA-39-5022-01	4.6	1	0.203015845123068	6.58724126508649	4.84707430616099	Low_risk	2.12832566352829
TCGA-94-A5I6-01	1.47397260273973	0	0.709926796711072	7.29658020746008	5.08455029579342	High_risk	2.38333541557353
TCGA-85-7698-01	2.60821917808219	0	0.518612304240896	7.82146354267621	5.34209339981393	High_risk	2.51043867745321
TCGA-37-4141-01	0.0328767123287671	0	0.284186722142585	6.57590852873186	5.85841717208398	Low_risk	2.26304824501108
TCGA-66-2753-01	0.0849315068493151	0	0.118023218368416	7.12218305444919	4.83618287504958	Low_risk	2.23749351824861
TCGA-43-A474-01	0.967123287671233	0	0.390391191567048	8.18074902063514	4.65834818761518	High_risk	2.48979468892631
TCGA-56-8625-01	0.863013698630137	1	0.556524380362302	7.35004440084935	5.04218197651285	High_risk	2.37067613891158
TCGA-63-A5MB-01	8.55616438356164	0	0.174554403024014	7.3202260875904	6.01396900460035	High_risk	2.43747427896611
TCGA-22-5471-01	5.05479452054795	0	0.218960140287093	7.30803239030667	5.34854658772742	High_risk	2.35678670916873
TCGA-56-A4BX-01	1.10958904109589	0	0.164394041685666	7.64749663496619	6.76554871804726	High_risk	2.60478214455289
TCGA-63-7021-01	5.86849315068493	0	1.15204113112242	6.92577802735193	4.99043844876761	High_risk	2.34352065859507
TCGA-85-A511-01	1.24657534246575	1	1.20939169533786	7.34047307724486	5.70855046479058	High_risk	2.53501910019676
TCGA-66-2755-01	0.0767123287671233	0	0.199564568609964	6.04637086959487	3.83106173211157	Low_risk	1.87764369153984
TCGA-46-3769-01	0.36986301369863	0	0.872915049277042	7.3779313291027	7.4198015238844	High_risk	2.71570115978211
TCGA-21-1070-01	9.96164383561644	0	0.616554130323897	7.48119059820202	5.40931150547064	High_risk	2.45413578930894
TCGA-22-5477-01	3.68767123287671	1	0.099258336936986	6.53250669672636	5.83085253545356	Low_risk	2.22627943090686
TCGA-18-3412-01	0.945205479452055	1	0.0836990407699833	6.06488762326607	4.79271892950943	Low_risk	1.98789612583692
TCGA-34-5929-01	0.413698630136986	1	0.069606723000153	6.48767440552321	5.73979486289163	Low_risk	2.20091555104497
TCGA-NK-A5CT-01	5.47123287671233	0	0.17519494409531	5.89048749546174	6.26284261624519	Low_risk	2.1445553814226
TCGA-46-6025-01	0.887671232876712	0	0.948648524014558	7.98440313573207	4.11790124779797	High_risk	2.44823570200691
TCGA-NK-A7XE-01	0.0356164383561644	0	0.972390983971782	6.99387895910161	5.91318977322671	High_risk	2.45203969386643
TCGA-33-AASI-01	3.68219178082192	1	0.0371223161520694	7.90203508058346	6.04506797778183	High_risk	2.5558901451564
TCGA-56-A4ZJ-01	1.75342465753425	0	1.01942447218766	8.72875999554351	5.33298707045463	High_risk	2.77860632766009
TCGA-34-5239-01	5.02465753424658	0	0.364639756089244	7.40223091489322	2.99719806108455	Low_risk	2.10137758819163
TCGA-66-2754-01	0.167123287671233	0	0.101550972836841	6.72596477177237	6.26512091902113	Low_risk	2.32497547970691
TCGA-66-2756-01	0.0821917808219178	0	0.144034309798576	7.36877584405009	7.68835789774412	High_risk	2.65486398141457
TCGA-58-8390-01	2.4958904109589	0	0.50529346177944	6.32905317482955	4.72111011784166	Low_risk	2.09230801044941
TCGA-77-A5GB-01	2.56712328767123	1	0.755929493868342	7.13332910440273	4.17618349948827	Low_risk	2.23808578212269
TCGA-O2-A52S-01	1.06027397260274	1	0.088391441965532	7.64346999231443	3.7851473896905	Low_risk	2.21997897695199
TCGA-60-2713-01	4.74246575342466	0	0.625578494519823	7.61878431986665	5.57276448694333	High_risk	2.50701042563373
TCGA-37-A5EN-01	1.80821917808219	0	0.254130117618276	7.61355343520611	5.60115105821381	High_risk	2.46225778696156
TCGA-56-8626-01	0.827397260273973	1	2.31331348418276	7.43894309424613	6.41184875996896	High_risk	2.78573357740351
TCGA-L3-A4E7-01	1.07397260273973	0	0.610027724266529	7.91386677946747	4.28779152583383	High_risk	2.41060619749175
TCGA-22-5472-01	5.41095890410959	1	0.185326166978477	8.79478391846921	5.97402246550661	High_risk	2.7682405827274
TCGA-63-A5MW-01	4.49041095890411	0	0.737479940448619	6.92692156220177	6.08125903237205	High_risk	2.42815229286685
TCGA-63-A5M9-01	0	0	0.165200450135925	5.87534900857075	4.77560008720239	Low_risk	1.95310219776971
TCGA-60-2710-01	5.54520547945206	0	0.22725894521938	7.69221513360921	5.57691562205659	High_risk	2.47364476575646
TCGA-77-6843-01	6.09315068493151	1	0.188353307994771	9.45014245211997	6.53447820208328	High_risk	2.98762966725811
TCGA-21-5786-01	2.82739726027397	0	0.198429981980079	7.8747113044342	4.89599357912783	High_risk	2.42587241750911
TCGA-68-7755-01	0.227397260273973	0	0.0520076705869623	7.80992506355314	5.56298214645496	High_risk	2.47635407863855
TCGA-85-A50Z-01	1.35068493150685	0	0.0994125256361906	6.00193000240209	3.12425965568637	Low_risk	1.76610471544815
TCGA-66-2737-01	0.167123287671233	0	0.633569300903619	6.85620877661258	5.2341284241122	Low_risk	2.29255725764359
TCGA-NC-A5HK-01	0.350684931506849	0	0.286318940745505	6.21666676710901	6.28672304547751	Low_risk	2.23562820252008
TCGA-85-A4JC-01	1.65479452054795	1	0.387534514397652	7.17308668877594	3.49068564485727	Low_risk	2.11428166378971
TCGA-58-A46J-01	7.09315068493151	0	0.193771058919325	6.80487437262564	5.34003961724411	Low_risk	2.23841098886412
TCGA-46-6026-01	1.15890410958904	0	0.381079180952984	8.85357389932871	4.14770690951454	High_risk	2.57708259264425
TCGA-46-3765-01	1.10958904109589	0	0.184455485951133	6.36944633366464	5.69681668023567	Low_risk	2.18327827650499
TCGA-O2-A52V-01	3.65753424657534	1	0.264882029688541	6.73826021499855	5.96036481723817	Low_risk	2.31022007790731
TCGA-92-7341-01	0.29041095890411	0	0.368362256068225	7.91753540551246	5.02434829278985	High_risk	2.47326356767308
TCGA-51-4080-01	0.0328767123287671	1	0	6.7658576385587	6.17037470490504	Low_risk	2.30924041943159
TCGA-21-1076-01	5.07397260273973	0	0.646139789854883	6.84711921082342	4.88360630646146	Low_risk	2.24807605897078
TCGA-56-7730-01	0.542465753424658	1	0.191209917343381	8.11659950837234	5.44554807616872	High_risk	2.54882132685439
TCGA-NC-A5HO-01	3.66027397260274	0	0.711301638254714	5.91982944362624	5.74536007914188	Low_risk	2.15425329572845
TCGA-21-1079-01	2.64383561643836	1	0.625511997978445	6.1546695681424	5.3522330570179	Low_risk	2.147262840692
TCGA-NC-A5HT-01	2.2027397260274	0	0.154432161549427	7.43323366186097	6.36654052681882	High_risk	2.50482223323215
TCGA-56-6545-01	1.82465753424658	0	0.621050203473157	6.68701399954036	5.10706305832325	Low_risk	2.23664154134608
TCGA-85-8582-01	3.17808219178082	0	1.29529341168224	6.7142542242226	3.65798824737396	Low_risk	2.14641084844922
TCGA-66-2787-01	3.33424657534247	0	0.131956028656127	6.83865057871896	4.81088277991041	Low_risk	2.17178200545911
TCGA-60-2698-01	0.852054794520548	1	0.853390054575576	7.69110240935084	5.67545247582003	High_risk	2.56521152797665
TCGA-O2-A5IB-01	0.931506849315068	1	0.160204318752224	7.89062872692185	6.19611970631123	High_risk	2.58788784940227
TCGA-22-1000-01	1.24383561643836	1	1.0432978393111	6.85902887309781	4.08431481378111	Low_risk	2.20080364724224
TCGA-56-8083-01	0.410958904109589	0	0.520049713447062	7.09983067135281	5.60172148353638	High_risk	2.37956291527397
TCGA-66-2763-01	0.0821917808219178	0	0.135678463936778	6.21348404795976	5.28816805379521	Low_risk	2.09040484666311
TCGA-77-8153-01	5.45753424657534	0	0.171048747289696	7.84322389986322	5.44373383242008	High_risk	2.4840364170311
TCGA-21-1083-01	3.6027397260274	1	0.304340159623697	6.63890594123578	6.24358984994059	High_risk	2.32825840632741
TCGA-85-8049-01	1.58630136986301	0	0.296387882820301	8.63767050674304	4.50080250641321	High_risk	2.56170972653349
TCGA-34-8456-01	2.2027397260274	0	0.252211829517773	7.73541550868795	5.38379717121259	High_risk	2.46235859553839
TCGA-33-6737-01	1.64657534246575	1	0.237498515573783	7.25995184267832	6.84188985661098	High_risk	2.53575256656798
TCGA-77-8140-01	0.961643835616438	1	0.150872005106655	6.26301512878923	6.60842071057128	Low_risk	2.26934884009932
TCGA-39-5028-01	0.142465753424658	1	1.52192173547215	7.4718074966895	6.47464537410584	High_risk	2.70065739120541
TCGA-34-5240-01	4.22191780821918	0	0.0852899543820625	6.03176241717749	6.14844755000332	Low_risk	2.15082319781108
TCGA-56-8308-01	1.41643835616438	0	0.425168197937735	6.87336211824265	6.22620532426028	High_risk	2.39457898892328
TCGA-90-7964-01	1.17260273972603	0	0.488143399059986	7.03916274791195	5.30318569739106	Low_risk	2.32426873027777
TCGA-18-3408-01	6.31232876712329	1	0.153983798534168	6.34543046784345	6.70911322385016	Low_risk	2.30107855930779
TCGA-18-4721-01	12.8602739726027	0	0.0702106053120164	6.04260962051643	5.32618612207795	Low_risk	2.04811924530516
TCGA-22-5478-01	0.0657534246575342	1	0.158776085284139	8.73798100613581	5.40026489661544	High_risk	2.67994319942115
TCGA-66-2773-01	0.252054794520548	1	0.571584710379306	7.22764689073107	6.00081196390568	High_risk	2.46520282104793
TCGA-22-5479-01	7.19178082191781	1	0.165019509309666	7.09036913340345	4.04524243616106	Low_risk	2.13692377773883
TCGA-39-5019-01	9.27945205479452	0	0.225949733755889	6.42081825077159	5.32322229523308	Low_risk	2.15328195610647
TCGA-NK-A5CR-01	6.96438356164384	0	0.0293903832389263	6.51795043624292	6.42839954276488	Low_risk	2.28914656484341
TCGA-39-5040-01	1.42191780821918	1	1.64366966961771	6.84719326909658	5.60184734508393	High_risk	2.46485220719918
TCGA-77-A5G6-01	1.85753424657534	1	0.165182404707736	6.3579048873143	3.57830666275966	Low_risk	1.91219584247
TCGA-98-A539-01	0.473972602739726	0	0.960990906598087	9.07172681347537	3.25347529676737	High_risk	2.58785111586193
TCGA-85-6175-01	0.805479452054795	1	1.85037341210663	7.90041902621186	5.13881754719011	High_risk	2.67179883137659
TCGA-34-5927-01	3.72876712328767	0	0.162086966972185	6.21064052446633	6.25728260389893	Low_risk	2.21480166552117
TCGA-85-8350-01	1.87123287671233	0	0.969604454739332	6.67316891655575	5.76526619417623	High_risk	2.36037752412458
TCGA-NC-A5HM-01	3.32054794520548	0	0.319057100332947	7.60921477222455	5.00643343769235	High_risk	2.39483381959627
TCGA-22-4591-01	1.70684931506849	1	0.0685555544053759	6.10690877679418	5.38982427937353	Low_risk	2.07048266820498
TCGA-85-6561-01	3.35342465753425	0	0.441708267475869	7.64509510044589	4.14181591150795	Low_risk	2.30996429957469
TCGA-98-A53B-01	0.167123287671233	1	0.74405166928025	7.65404962863849	5.92666480288643	High_risk	2.57447955474805
TCGA-39-5039-01	1.49041095890411	1	0.37849704725467	7.71431382715923	4.93611963917658	High_risk	2.41738200436117
TCGA-68-A59I-01	1.34794520547945	0	1.06921133121411	6.36761161789244	4.794659946295	Low_risk	2.18184035828011
TCGA-90-7766-01	0.791780821917808	0	0.105740946018911	6.52488788509865	6.08931025048147	Low_risk	2.25782841135511
TCGA-66-2744-01	0.0821917808219178	0	0.255269045998284	7.07184901775977	5.55356449122074	High_risk	2.33357352000617
TCGA-22-4594-01	4.02739726027397	1	0.199834255825206	7.61951689780723	5.59287335764844	High_risk	2.45568155112468
TCGA-77-A5GF-01	2.3013698630137	1	0.257996077880272	7.98442886785313	6.09193903151199	High_risk	2.60848713957688
TCGA-60-2711-01	3.45205479452055	0	0.051857224285421	6.28721338544748	5.39478246146671	Low_risk	2.10987787284233
TCGA-33-4566-01	14.4849315068493	1	0.50877724072045	3.83105293134787	6.27278871806865	Low_risk	1.72107047715624
TCGA-43-2576-01	3.35068493150685	0	0.272209927755339	7.42131907416827	3.90613371735998	Low_risk	2.20811302459547
TCGA-37-4135-01	0.567123287671233	0	0.0635632346782191	5.59113632555837	5.9336815297812	Low_risk	2.02116866373315
TCGA-98-7454-01	1.78630136986301	0	0.461246091958061	6.40141772341931	5.01349656504691	Low_risk	2.13984541454155
TCGA-92-8065-01	0.191780821917808	0	0.274165396569477	5.78298957163739	5.87241015590892	Low_risk	2.08370736221999
TCGA-52-7812-01	2.28767123287671	1	0.168316329655818	7.69613985620117	6.78822939988932	High_risk	2.61915963020995
TCGA-63-A5MM-01	1.24931506849315	1	0.641010937256346	8.55766238276434	6.01483830228536	High_risk	2.77740793934761
TCGA-56-A5DR-01	0.010958904109589	0	0.415447773460592	7.02381947269448	4.7825900857108	Low_risk	2.2461943728954
TCGA-56-8082-01	1.24657534246575	0	0.133819193222189	6.72835696001507	6.12285995671678	Low_risk	2.31174873318064
TCGA-98-A538-01	2.26301369863014	0	0.118807187361792	6.62450766895483	4.25860305640923	Low_risk	2.05219877344516
TCGA-94-8490-01	0.419178082191781	0	0.149863918542476	7.17758870728944	5.96468128551069	High_risk	2.39580364637522
TCGA-52-7810-01	2.52876712328767	0	0.262429816784091	6.58621296361093	5.96179610468223	Low_risk	2.27560579681485
TCGA-NC-A5HJ-01	1.14520547945205	1	0.481162101380072	6.64552041436748	5.1260814703592	Low_risk	2.21186977788486
TCGA-52-7809-01	0.454794520547945	1	0.373802728147124	6.26933401517313	5.41458464917237	Low_risk	2.14915923319052
TCGA-NC-A5HN-01	4.10684931506849	0	0.0772663881032242	8.38148469803715	3.92062339591752	High_risk	2.40295366123759
TCGA-18-3414-01	1.96164383561644	1	0.155262483328557	7.48105440307955	5.96383315153637	High_risk	2.46520525104902
TCGA-96-A4JL-01	2.30684931506849	0	0.215027082770902	6.08625933134294	4.97633821076475	Low_risk	2.03246334972881
TCGA-18-5595-01	2.26575342465753	1	0.179813801020141	6.18832958382544	5.76553052673912	Low_risk	2.15024211665731
TCGA-77-7140-01	1.73150684931507	1	0.146619601653615	7.36768849548544	4.15857172276282	Low_risk	2.21171316405409
TCGA-33-AASB-01	0.578082191780822	1	0.138659634028872	7.30019810709627	6.4448408527129	High_risk	2.48248186979682
TCGA-63-7022-01	5.67945205479452	0	0.525257451619641	6.48823945799834	3.77065217344694	Low_risk	2.01159484689467
TCGA-56-8628-01	1.68767123287671	0	0.748688799415391	6.72082746325131	6.02555952535961	High_risk	2.37584020853612
TCGA-NK-A5D1-01	1.4	0	0.12542114731387	7.1159277174057	5.20170617538775	Low_risk	2.28291199550505
TCGA-NC-A5HH-01	0.101369863013699	0	0.221594369883407	8.70619486731047	4.72733915602371	High_risk	2.59620632051876
TCGA-77-8133-01	4.49315068493151	1	0.115851466218648	7.04570759893262	5.66118064066652	Low_risk	2.3234683250842
TCGA-34-8454-01	3.23287671232877	0	0.568308441709014	6.7057295479474	3.525723076975	Low_risk	2.03562645348467
TCGA-90-6837-01	2.07671232876712	0	0.951114179203175	6.22242243555925	5.52520445437095	Low_risk	2.22566207317079
TCGA-70-6722-01	1.00547945205479	0	0.398266769074227	7.86694764198153	6.72526655364017	High_risk	2.67916800713858
TCGA-60-2712-01	0.750684931506849	1	0.469233235965558	6.12325106912954	4.37314285815739	Low_risk	1.99736465051086
TCGA-66-2727-01	1.41369863013699	1	0.17689631485971	7.39624489899707	5.68337844732318	High_risk	2.41349979293538
TCGA-18-3409-01	10.2657534246575	0	0.453004474590547	8.97017883912674	3.36297829021641	High_risk	2.51411592917567
TCGA-77-8009-01	4.64383561643836	1	0.305920474290138	8.08186383389248	6.23384512907677	High_risk	2.654484316866
TCGA-85-A50M-01	2.26301369863014	1	0.877802636586224	8.13529967934676	5.7086218602273	High_risk	2.67321382850688
TCGA-37-4129-01	0.663013698630137	0	0.55279875263856	7.8145071855888	5.14186181961056	High_risk	2.48805584134136
TCGA-46-3766-01	1.01369863013699	0	0.674850486285319	7.85292715436589	5.68481316112266	High_risk	2.58043345502294
TCGA-37-5819-01	0.282191780821918	0	0.116942378969664	6.30676770395158	5.84462306569001	Low_risk	2.17905696249933
TCGA-60-2706-01	7.72602739726027	0	0.0887375195785561	5.64954704789985	7.17285053696995	Low_risk	2.19321126511497
TCGA-85-A4JB-01	2.58082191780822	0	0.291180969661289	6.29572598404361	4.65746833256152	Low_risk	2.04959085963302
TCGA-77-8007-01	0.542465753424658	1	0.548920637764745	9.2639442984624	5.76928373515284	High_risk	2.89506706319795
TCGA-43-2581-01	3.22191780821918	0	0.237268985025846	9.42133927680009	5.26346766506974	High_risk	2.8277042800905
TCGA-56-8309-01	1.17260273972603	0	0.25150141010449	6.37506037490452	3.83712704802505	Low_risk	1.95953888658456
TCGA-43-A475-01	0.810958904109589	0	0.43151581966229	6.27979945204859	5.37350172357326	Low_risk	2.15369680550241
TCGA-63-A5MV-01	3.01369863013699	0	0.508425521351919	6.99260009986225	5.73200831214537	High_risk	2.37012913263761
TCGA-22-1016-01	2.25205479452055	1	0.725057742495	6.71653361143548	5.62369373970123	Low_risk	2.32140605945083
TCGA-85-8288-01	1.1013698630137	1	0.36513228891363	7.8510266928514	5.54373287722324	High_risk	2.52298887861115
TCGA-22-4613-01	0.980821917808219	1	0.0920035940223565	7.13491174746765	5.39542564903089	Low_risk	2.30730243334565
TCGA-56-A62T-01	1.20547945205479	0	1.45338579533643	8.86237217193298	5.70336067468313	High_risk	2.91047847352355
TCGA-18-3411-01	9.7972602739726	0	0.104909603552935	6.79286243899885	5.17751269991215	Low_risk	2.20400334657382
TCGA-60-2721-01	2.69315068493151	0	0.270208525800284	6.22472619930851	4.05729290888272	Low_risk	1.95546420625512
TCGA-66-2771-01	1.58356164383562	0	0.076090688114006	5.52480366700193	4.07775266074486	Low_risk	1.77466717349004
TCGA-58-8387-01	1.1041095890411	1	0.0899599035388687	4.98835941112798	2.81195657708693	Low_risk	1.49582159542076
TCGA-77-8148-01	5.54246575342466	0	0.215295634447741	6.5705498473539	5.08039911524107	Low_risk	2.15539671474487
TCGA-46-3768-01	0.819178082191781	1	0.25527588399205	6.9073325932366	6.56464377565645	High_risk	2.42322400428766
TCGA-85-A4QQ-01	2.53972602739726	1	3.73968230239371	8.44637577355586	5.29056992493787	High_risk	3.05439480397599
TCGA-43-7658-01	6.51506849315069	1	0.20742958537748	6.62406573326271	5.19904609160834	Low_risk	2.18143393045468
TCGA-56-7823-01	2.76986301369863	0	0.0272067376492316	6.91272634844775	4.43579673830179	Low_risk	2.12819145146584
TCGA-77-8138-01	1.47671232876712	1	0.918229902792236	7.66122025641562	5.77148348164849	High_risk	2.57872020349206
TCGA-22-5489-01	5.23835616438356	1	0.520840091348527	6.34409845341703	4.81796339478944	Low_risk	2.10985453546203
TCGA-56-7822-01	1.45753424657534	1	2.51713098753237	7.54699094651731	7.15063650809311	High_risk	2.92886789530346
TCGA-77-A5G8-01	5.16164383561644	0	0.648773250706917	7.39219483493765	4.80474099177006	High_risk	2.36212508332544
TCGA-18-5592-01	4.16164383561644	0	0.517691513423327	7.93822402644022	5.65499094594173	High_risk	2.57609228227161
TCGA-22-4595-01	2.01095890410959	1	0.655966050491726	6.80474345358311	5.56756763492993	High_risk	2.32559687939824
TCGA-37-3783-01	0.334246575342466	0	0.120305720060935	4.71673415142282	5.50545722514193	Low_risk	1.77629056843676
TCGA-77-7139-01	11.6739726027397	0	0	6.83233652237072	5.49699161211222	Low_risk	2.23976105115143
TCGA-98-A53D-01	1.76712328767123	1	1.99997245405363	6.56297573455223	3.91300438049314	Low_risk	2.23353688781306
TCGA-66-2758-01	1.75068493150685	0	0.201864530008292	6.79128592512528	4.83977470045131	Low_risk	2.1735383496493
TCGA-33-6738-01	5.27945205479452	0	0.128761384924101	7.16264421776141	4.72995718179042	Low_risk	2.23469355255299
TCGA-98-8021-01	2.56712328767123	0	0.481041198327442	6.67257170225479	5.83374289951377	Low_risk	2.30684985424904
TCGA-56-1622-01	2.41369863013699	1	0.0845223079142187	7.18484265032699	6.1721637988311	High_risk	2.41521137857083
TCGA-90-7769-01	0.980821917808219	0	0.107453534568765	7.51631112284858	5.10490568858304	High_risk	2.35928016248857
TCGA-85-8664-01	1.50684931506849	1	0.138033613052232	7.89382589503176	5.30134380635697	High_risk	2.47344358291152
TCGA-77-8008-01	7.23013698630137	1	1.79026308019923	6.60585707684088	4.88332841477306	High_risk	2.33849599591244
TCGA-58-8386-01	0.00273972602739726	1	0.746917516552924	9.35350778615525	3.23287628561404	High_risk	2.62200728461231
TCGA-77-6844-01	6.25753424657534	1	0.14000771177383	7.24793328650673	5.84283572676943	High_risk	2.3952064865115
TCGA-66-2790-01	1.91506849315068	0	0.397365427999822	5.95280215674995	6.35421064496873	Low_risk	2.19835060279965
TCGA-85-8352-01	0.441095890410959	1	0.132499971782823	6.75626151157951	6.34757851074887	High_risk	2.34612754809539
TCGA-77-8156-01	3.03013698630137	0	0.507208732474775	7.73098637272508	4.31604448474566	High_risk	2.35963230279211
TCGA-60-2696-01	0.298630136986301	1	0.210581893509021	8.77499096289407	5.63763312476828	High_risk	2.72471615037877
TCGA-60-2703-01	8.06849315068493	1	0.790584347831095	7.77381076645922	5.36294644026932	High_risk	2.53675884391449
TCGA-60-2714-01	4.19452054794521	0	0.278995575469709	8.79298562192488	6.79591330106955	High_risk	2.88292201531446
TCGA-39-5031-01	5.04383561643836	1	0.243279736747875	5.96971238874571	5.33880372298893	Low_risk	2.05513091117918
TCGA-60-2722-01	2.48767123287671	0	0.0791139283030675	7.91063405215958	5.19165464470509	High_risk	2.45600598050505
TCGA-NC-A5HR-01	3.40821917808219	0	0.0465390836238739	5.77513947156397	5.14185461745103	Low_risk	1.96130969293604
TCGA-22-4605-01	2.66849315068493	1	0.45860889038361	8.22759193408504	4.72851090942952	High_risk	2.51788421095352
TCGA-43-6770-01	1.78904109589041	0	0.57487903485564	7.24491015211684	4.68126130275913	Low_risk	2.30384110536373
TCGA-77-7138-01	0.931506849315068	1	0.628829178568215	6.18331491880618	5.55528983579968	Low_risk	2.17967789560633
TCGA-60-2704-01	3.16164383561644	1	0.603870445351266	6.7259280396365	5.88567235298426	High_risk	2.3410563461672
TCGA-77-8146-01	8.73698630136986	0	0.252246178752252	7.78577045233927	5.35229908923419	High_risk	2.46982778548427
TCGA-NC-A5HG-01	5.37808219178082	0	0.0343693623960846	6.19761945745831	6.17065536522543	Low_risk	2.18476560158643
TCGA-63-6202-01	4.38904109589041	0	0.421214796441913	8.95436169174467	5.96413368223228	High_risk	2.83312002577703
TCGA-63-A5MG-01	5.88493150684932	0	0.3851724561448	6.47336453250366	5.17892796253355	Low_risk	2.16728282559153
TCGA-22-1011-01	0.145205479452055	1	0.206967318960106	5.51376636606087	4.72532205697839	Low_risk	1.87008488922019
TCGA-34-A5IX-01	2.82465753424658	0	0.366250941118725	6.76565259280944	5.33843225618129	Low_risk	2.25119894212698
TCGA-34-2608-01	2.73972602739726	1	0.784130873393691	7.92300150987848	5.43828492419902	High_risk	2.57923522334245
TCGA-63-A5MI-01	4.88767123287671	0	0.336995582999956	6.64963561241946	5.17785462867693	Low_risk	2.20101177334382
TCGA-56-7582-01	1.64657534246575	0	0.10661868847779	8.26057577845713	5.8861329425109	High_risk	2.62606437192105
TCGA-33-4587-01	4.53698630136986	1	0.164991962495682	7.7791539507129	6.26897185933271	High_risk	2.57236189538999
TCGA-33-4538-01	8.16164383561644	1	0.131704419413743	7.20607054697119	5.91893212327455	High_risk	2.39421422418871
TCGA-43-A56U-01	1.18356164383562	0	0.55040393615334	5.8039850691045	4.05095294845573	Low_risk	1.89480031767502
TCGA-77-7142-01	6.1013698630137	0	0.346324247449089	7.36950575039328	5.9470752277639	High_risk	2.46204545976076
TCGA-77-7463-01	3.8986301369863	1	0.0473552977717459	5.30877890333254	2.7638703604413	Low_risk	1.55704568557133
TCGA-77-8143-01	2.2	1	0.114106560221699	6.92133689703018	5.8492075721711	Low_risk	2.31865122255367
TCGA-21-5782-01	2.63561643835616	1	1.33441765538843	6.05786725305734	4.70089172456391	Low_risk	2.13346930757161
TCGA-98-A53C-01	2.25205479452055	0	1.12551872769754	6.33728179304282	4.05800210855521	Low_risk	2.08960484560769
TCGA-43-7656-01	1.63287671232877	0	0.317116160840511	8.56234860906874	5.41410607468464	High_risk	2.66194027789256
TCGA-21-1078-01	1.2986301369863	1	0.0159522750065245	6.10399104347764	6.79595200574506	Low_risk	2.23971271048134
TCGA-85-8048-01	2.0958904109589	0	0.906834774417281	6.3741410787875	4.36028690792831	Low_risk	2.10817436097901
TCGA-LA-A7SW-01	1.11780821917808	1	1.23175607983757	7.7669644044595	5.64874733541008	High_risk	2.62707149977472
TCGA-56-8624-01	1.15068493150685	0	1.37254194405502	9.65326524816254	5.3707114345701	High_risk	3.03781718689684
TCGA-18-3407-01	0.372602739726027	1	0.353421241839411	6.63029347016362	5.56888554758209	Low_risk	2.24781073165551
TCGA-18-4086-01	0.232876712328767	1	0.572125196733878	7.36601575840551	5.43165596370025	High_risk	2.42518369898959
TCGA-34-5241-01	1.41095890410959	1	0.436529587305623	5.91901034302716	6.12522825991057	Low_risk	2.16690311915825
TCGA-90-A59Q-01	0.882191780821918	1	0.615689332319314	7.4039510544696	5.91010472111612	High_risk	2.49939304993812
TCGA-34-2596-01	0.219178082191781	1	0.287340782447533	7.50060740278661	5.56525563778517	High_risk	2.43634924825933
TCGA-85-8351-01	1.3972602739726	0	0.262047000328168	7.3752051267673	6.58846441145117	High_risk	2.53318329626707
TCGA-NC-A5HI-01	4.77534246575342	0	0.150162719410183	5.27850818047478	4.5592331818845	Low_risk	1.78866736049457
TCGA-22-5474-01	1.21917808219178	1	0.14937337212605	6.61940406821367	5.32340890598499	Low_risk	2.18862644622823
TCGA-66-2768-01	0.167123287671233	0	1.48205903417326	7.40813880494063	5.68521846825896	High_risk	2.58203234312029
TCGA-52-7622-01	2.36164383561644	0	0.572851773645512	7.57115644287413	5.34823822484714	High_risk	2.46132513787065
TCGA-77-A5GH-01	3.23835616438356	0	0.290178303601547	6.07682034040251	3.34000037385366	Low_risk	1.83438460259872
TCGA-18-3417-01	3.00547945205479	1	0.531661993745965	7.08244762299767	5.46369930612335	High_risk	2.35976268980217
TCGA-34-2600-01	5.13424657534247	1	0.134292405663998	7.17909429411014	6.76528537031877	High_risk	2.49470049971853
TCGA-NC-A5HQ-01	1.22739726027397	1	0.941679714019657	6.64008876725038	4.5569183232624	Low_risk	2.19760084955115
TCGA-66-2795-01	0.334246575342466	0	0.146117257922308	5.79689521571506	5.42999048350005	Low_risk	2.01505952563372
TCGA-77-A5GA-01	3.50684931506849	0	0.189933798306244	6.90468933709514	5.48517342816562	Low_risk	2.27878550967527
TCGA-63-7020-01	5.84383561643836	0	0.0917021752847295	8.95527678969149	3.09934333109461	High_risk	2.43178844109759
TCGA-63-A5MR-01	7.44109589041096	0	2.68473127864427	7.54773336682481	5.66075415648262	High_risk	2.76321877987184
TCGA-33-AAS8-01	3.05205479452055	1	0.351243198065499	7.3552522442554	5.56218707668995	High_risk	2.41110695859942
TCGA-77-8136-01	3.25753424657534	1	0.913583447117727	6.52486697573335	5.21623018518969	Low_risk	2.25069391805529
TCGA-68-7757-01	0.578082191780822	0	0.768639149590714	7.09105474526238	5.53488467595805	High_risk	2.40072196398967
TCGA-39-5030-01	0.161643835616438	1	0.418863908930012	6.8859234468754	3.88957459629283	Low_risk	2.10321913159339
TCGA-22-A5C4-01	1.83835616438356	0	0	7.88303601498709	4.9537759161032	High_risk	2.40983850013127
TCGA-18-4083-01	0.515068493150685	1	0.5066171304708	5.807057362161	2.68501009076501	Low_risk	1.71842096234687
TCGA-56-A4BY-01	1.48767123287671	1	0.358478329808597	7.69308813442335	6.68662980295569	High_risk	2.62983824146036
TCGA-21-5783-01	7.34246575342466	1	0.926949153711665	7.15277427879568	6.59588538128021	High_risk	2.56803530308102
TCGA-68-8250-01	0.668493150684932	0	0.262873611062622	7.68305108879937	5.31852797497058	High_risk	2.44363985707386
TCGA-18-3419-01	7.7013698630137	0	0.222163770018272	6.34302213210504	5.73027947835794	Low_risk	2.18627198819588
TCGA-56-7579-01	2.60547945205479	1	0.0846257483083361	7.76186072294822	4.31581015477458	Low_risk	2.31298592730669
TCGA-21-1075-01	5.84657534246575	0	0	6.40292095271636	5.57862444143128	Low_risk	2.152624277561
TCGA-66-2765-01	0.167123287671233	0	0.291016970799037	8.3895337038789	4.54119695166357	High_risk	2.5098254902482
TCGA-66-2778-01	1.58356164383562	0	0.054287914106903	5.3875650048929	6.45365296602811	Low_risk	2.03911612060433
TCGA-56-8503-01	0.112328767123288	0	0.890544776145828	6.91931689849413	4.82152156033729	Low_risk	2.28766492097111
TCGA-NC-A5HE-01	6.4	0	0.189030110298719	6.37314589967832	4.86345381361	Low_risk	2.08005308198994
TCGA-LA-A446-01	1.0986301369863	0	0.294633949153854	7.76734484958663	6.05991039312523	High_risk	2.55988150874033
TCGA-51-6867-01	5.08493150684932	1	0.172874828487025	6.15213595883629	4.86828055980865	Low_risk	2.02848639007425
TCGA-96-A4JK-01	1.61369863013699	0	0.169863001768115	7.13449824326899	5.4032366329527	Low_risk	2.31806857491488
TCGA-77-7338-01	0.0136986301369863	1	1.14104355424514	7.77133121376711	5.87465093131186	High_risk	2.64491841789042
TCGA-85-7843-01	0.0958904109589041	0	0.392842246549261	6.70736724170245	4.36268359626737	Low_risk	2.118830460407
TCGA-77-8150-01	4.53424657534247	1	0.157084770997613	6.96664214525585	5.28215763073736	Low_risk	2.26317528095433
TCGA-46-3767-01	1.08493150684932	0	0.776185013312237	5.7576931275689	5.55609565420089	Low_risk	2.10194921185758
TCGA-92-8064-01	0.438356164383562	0	0.185971458552155	6.73447977556992	3.57079674035902	Low_risk	1.99929420127057
TCGA-92-7340-01	0.224657534246575	0	0.434188462051898	6.1555827473731	4.94734611933357	Low_risk	2.07235276480791
TCGA-60-2697-01	1.01917808219178	1	0.322474902786837	6.31641529887249	4.42166358680002	Low_risk	2.02864389150058
TCGA-43-6771-01	0.454794520547945	1	1.03442274175038	7.08890275470146	4.83995473652379	High_risk	2.34669579807863
TCGA-85-6798-01	0.534246575342466	1	0.270229122824055	7.0009693531524	5.37734834741875	Low_risk	2.29726957176116
TCGA-NC-A5HF-01	0.378082191780822	1	0.217918527057101	7.61648344053391	6.06727617008748	High_risk	2.51685855191771
TCGA-77-8130-01	13.0547945205479	0	0.810173296360203	7.92307342631152	5.41737695383867	High_risk	2.5799305002411
TCGA-43-2578-01	1.87397260273973	1	0.337054348189583	7.08756631919509	6.64763992895025	High_risk	2.48489741032908
TCGA-77-8145-01	0.580821917808219	1	0.741557088973419	6.71038367016166	5.26054905738164	Low_risk	2.2765050433371
TCGA-39-5035-01	5.6986301369863	0	0.094444385174589	7.21065018333099	5.13402837163726	Low_risk	2.29196544834153
TCGA-58-8392-01	1.37260273972603	1	0.219637313191078	7.43071137753743	5.37437144693086	High_risk	2.38793785646271
TCGA-66-2786-01	2.16438356164384	0	0.333370716628778	7.52820747543631	5.87325089337834	High_risk	2.48712383824897
TCGA-68-7756-01	0.553424657534247	0	0.889316957916462	9.42833731869863	5.62268368745916	High_risk	2.95713217950454
TCGA-33-4589-01	0.128767123287671	1	0.132082493849975	7.41235762485172	4.7472849908315	Low_risk	2.29392339505486
TCGA-22-0944-01	0.610958904109589	1	0.151086270339448	8.12959981427236	4.98738958344494	High_risk	2.48914805634489
TCGA-98-A53J-01	1.72602739726027	0	0.297266245731568	7.78168794098116	5.50310075655133	High_risk	2.49355026777964
TCGA-70-6723-01	1.02739726027397	0	0.249667475409537	8.10368721814358	5.58797156124155	High_risk	2.57119425930776
TCGA-43-7657-01	0.646575342465753	0	0.216903873543633	6.71841647961389	6.71229536124798	High_risk	2.39405133450414
TCGA-63-A5MT-01	1.36438356164384	0	0.727479799292917	7.10902205041468	5.54364609363084	High_risk	2.40067448348051
TCGA-NC-A5HP-01	2.10958904109589	1	1.29145709176911	7.74449834404261	6.49000857352028	High_risk	2.73518796535424
TCGA-39-5024-01	6.87671232876712	0	0.256304234662306	7.39851054297722	5.59804873152219	High_risk	2.41337442235629
TCGA-63-7023-01	4.60821917808219	0	0.107419797381386	7.34234504378154	6.17067258944941	High_risk	2.45364948478513
TCGA-J1-A4AH-01	1.59178082191781	0	0.133897629346481	7.40722993782011	5.65196390531827	High_risk	2.40659055825381
TCGA-85-8355-01	0.167123287671233	0	0.227598939881268	8.29150420502634	4.78375672636575	High_risk	2.51000463924888
TCGA-96-7545-01	4.75616438356164	1	0.486832293711206	7.12504334218619	5.49107939254939	High_risk	2.36717292000718
TCGA-85-8353-01	0.257534246575342	1	0.545131559304643	8.33110975987198	6.04836842440451	High_risk	2.71807277813525
TCGA-58-A46N-01	2.49315068493151	0	0.642303210586278	6.42163614491189	4.70157456971291	Low_risk	2.12823620421192
TCGA-22-1017-01	4.06849315068493	1	0.117579343380285	7.72934017399343	6.03204103957194	High_risk	2.52529751045793
TCGA-XC-AA0X-01	0.0164383561643836	1	0.804571745487842	7.00317934486974	5.3559188874888	High_risk	2.36287934915342
TCGA-94-A5I4-01	1.34520547945205	0	0.15181564986521	6.39757000650455	5.61514137399037	Low_risk	2.1752590891855
TCGA-85-8354-01	2.72602739726027	0	0.0202643939492408	7.31239192178924	5.06584954513875	Low_risk	2.29706609973617
TCGA-22-5483-01	1.56986301369863	1	0.201622430494003	7.47437671298911	6.31358576323969	High_risk	2.51349128176052
TCGA-90-A4EE-01	1.88493150684932	0	0.40451231076345	6.30712969910076	5.16208283579043	Low_risk	2.12992104450721
TCGA-34-5231-01	5.43561643835616	1	0.0791908174027904	6.35560407651455	3.38732025809481	Low_risk	1.87678109612406
TCGA-56-8623-01	1.8958904109589	1	0.764136682135569	6.88747523824795	4.3575060254768	Low_risk	2.20613835499704
TCGA-66-2759-01	2.08767123287671	0	1.5539033384183	7.01547978330538	4.95405239617916	High_risk	2.41028501783268
TCGA-66-2770-01	1.91780821917808	0	0.817158234162755	7.23774133089695	4.71146770170726	High_risk	2.3367495958367
TCGA-56-8307-01	2.24109589041096	0	0.0618639931153835	6.40659144555722	4.77237140783742	Low_risk	2.06006574413522
TCGA-43-3394-01	3.26027397260274	1	0.366963444205687	6.02605176740784	6.37999124082952	Low_risk	2.21434263958439
TCGA-60-2695-01	1.75890410958904	0	0.276068053571118	7.22885957061277	5.80757976082312	High_risk	2.4037175493421
TCGA-22-4593-01	2.92328767123288	1	0.589341327301961	8.8039254824905	2.50357743723264	High_risk	2.38579597107286
TCGA-56-7222-01	1.53972602739726	1	0.1846691684149	8.15938076761158	5.74942938978103	High_risk	2.5958519094731
TCGA-22-5491-01	4.69315068493151	1	0.0199578656231403	6.75807712665799	6.09778335018845	Low_risk	2.30089297006979
TCGA-98-A53A-01	1.51232876712329	1	0.163288479413064	7.29441394130967	5.64882718934345	High_risk	2.38434032029675
TCGA-85-A4PA-01	2.03013698630137	0	0.105337615251228	6.09345794906762	1.58359810278187	Low_risk	1.59415461406581
TCGA-21-1080-01	10.2027397260274	0	0.212070612645263	6.64023046320197	6.57843653210672	High_risk	2.35889769265336
TCGA-18-3406-01	1.01643835616438	1	0.194930087191624	5.1452319563557	5.93094854558076	Low_risk	1.93636697742758
TCGA-58-8391-01	5.93698630136986	0	0.240156698369777	8.8501855075381	5.42832507808544	High_risk	2.71923948471139
TCGA-85-7696-01	3.04383561643836	0	0.41332931186139	6.00149116958626	5.26862838554796	Low_risk	2.07510272237987
TCGA-22-5480-01	5.94520547945205	1	0.497466080389883	7.61327332179717	4.7248487682779	High_risk	2.38303313127661
TCGA-43-8116-01	0.980821917808219	0	0.214750595105207	6.63037183120791	5.73795709899359	Low_risk	2.25146360801236
TCGA-22-4607-01	1.60821917808219	1	0.12889483286189	6.79943126196295	6.61424148337631	High_risk	2.38894524286361
TCGA-60-2726-01	0.980821917808219	1	0.338474652515459	7.06926571161424	4.22549385069003	Low_risk	2.17678039778501
TCGA-85-7699-01	2.74246575342466	1	0.258745635719118	7.93756200946712	4.58007426479034	High_risk	2.40810971839277
TCGA-34-5236-01	0.756164383561644	1	0.959596294268962	8.13173671059113	2.94473462684933	High_risk	2.33572510586709
TCGA-63-A5ML-01	3.7972602739726	0	0.63051963315836	7.95058197064929	6.04144253041791	High_risk	2.641737409268
TCGA-33-AASJ-01	9.86301369863014	1	0.174959207684615	6.16099989037068	5.66441955797281	Low_risk	2.13073161603045
TCGA-56-5898-01	1.52054794520548	0	0.729886550047945	7.7913798774496	4.97547958200517	High_risk	2.48438789552816
TCGA-56-8622-01	0.150684931506849	0	2.33857945064579	7.53453415542376	6.26283321948017	High_risk	2.79190680306028
TCGA-66-2800-01	4.08767123287671	0	0.286452372328318	6.45837877622967	5.78898358883908	Low_risk	2.22796238117301
TCGA-77-7335-01	5.84383561643836	1	0.367536704329181	6.50831645433087	4.58501978601716	Low_risk	2.09839534977746
TCGA-43-8118-01	0.243835616438356	1	0.487734100549816	7.40466702602173	5.18272356655338	High_risk	2.39198333929153
TCGA-22-4596-01	0.0465753424657534	1	0.560215927657234	7.68755479289895	6.21917165334859	High_risk	2.59548225417057
TCGA-56-7731-01	0.00821917808219178	1	0.227230072915441	6.75547252988251	5.24603732601835	Low_risk	2.21964874493657
TCGA-56-8304-01	0.29041095890411	0	0.0714882853886008	5.9204184619102	3.64508839436613	Low_risk	1.80947556539132
TCGA-85-A53L-01	1.03287671232877	0	0.679174618555162	6.07236074490478	6.37936958037024	Low_risk	2.26438156795973
TCGA-52-7811-01	0.728767123287671	1	0.471914161800181	8.92723628157955	5.51401691645897	High_risk	2.77688039384636
TCGA-85-7710-01	0.115068493150685	0	0.152768461746144	6.77431335169826	6.45750127037572	High_risk	2.36659618414321
TCGA-85-8481-01	0.646575342465753	1	0.735038047891458	8.27459101302945	5.90291173264983	High_risk	2.71108606176885
TCGA-85-A512-01	1.27397260273973	0	0.502903747771864	7.08535599960388	5.67339054314394	High_risk	2.38310407501897
TCGA-56-7221-01	1.66575342465753	0	0.0934613557923968	6.3360840836055	5.57876584968494	Low_risk	2.14934280933107
TCGA-22-5485-01	2.50958904109589	1	0.132336454855418	8.28311338256102	5.67017553561716	High_risk	2.60732126603229
TCGA-56-8305-01	0.287671232876712	0	0.302219436260786	8.03529294199775	5.477462760162	High_risk	2.5484745916598
TCGA-66-2789-01	0.336986301369863	1	0.560917220818392	5.83163891692919	5.57586333231369	Low_risk	2.0938876119922
TCGA-96-8169-01	1.52602739726027	0	0.449478859303066	6.33074081913085	5.40248580627722	Low_risk	2.17116854600437
TCGA-63-A5MP-01	2.10684931506849	0	0.180327545057514	6.50253236962712	4.62213436709365	Low_risk	2.07799020145725
TCGA-85-8584-01	1.04931506849315	1	0.51690437970876	8.23286992927758	6.40576092018401	High_risk	2.73708882391759
TCGA-63-A5MJ-01	4.9972602739726	0	0.694228994266302	7.26567505854695	4.77881572354375	High_risk	2.33594379581137
TCGA-94-7557-01	0.0136986301369863	1	0.358527037210558	7.32447003498148	6.11756190824791	High_risk	2.47478799534185
TCGA-85-8287-01	0.063013698630137	1	0.273075717356959	6.65639669763193	3.9822249514299	Low_risk	2.04430052176612
TCGA-21-A5DI-01	2.68219178082192	0	0.940553766643694	6.85326872377931	5.50576576708455	High_risk	2.36495112426035
TCGA-60-2719-01	3.55342465753425	0	0.101018444139888	7.60810735739766	6.13163960320096	High_risk	2.50820826496296
TCGA-56-7223-01	1.21095890410959	1	1.62457422709353	7.22419031653276	6.39248606850786	High_risk	2.6472084558894
TCGA-33-4532-01	10.7506849315069	1	0.0891837932572549	6.66272370476717	4.1303737336795	Low_risk	2.04100542690635
TCGA-85-A510-01	1.32054794520548	0	0.0481802465692888	6.20646003002456	6.35124842012392	Low_risk	2.21119985335215
TCGA-37-3792-01	0.0328767123287671	0	0.136243816005142	5.40090596782904	5.51379281658245	Low_risk	1.93452316406395
TCGA-34-7107-01	0.0931506849315069	1	0.378413651307664	8.0954920870777	4.49535598616102	High_risk	2.44847268429362
TCGA-77-8144-01	2.28219178082192	0	0.126241927156446	6.37268288004882	5.07633494539431	Low_risk	2.09871256961193
TCGA-22-4609-01	0.797260273972603	1	0.405709498404556	7.40474813237919	5.6793979260034	High_risk	2.44396111280207
TCGA-O2-A52Q-01	0.30958904109589	1	0.285672746574377	8.25875864912206	6.5016430832315	High_risk	2.72566041847132
TCGA-43-8115-01	1.11506849315068	0	0.612687746971916	6.31138585555161	5.16709930432746	Low_risk	2.15793031544142
TCGA-77-8128-01	3.15068493150685	1	0.317389097484898	7.67209175785869	5.48985959082727	High_risk	2.46958548614987
TCGA-94-7033-01	1.75342465753425	0	0.312265853315178	6.88353276152321	5.06976323479995	Low_risk	2.23734665881371
TCGA-63-A5MH-01	5.55068493150685	0	1.65274183631268	6.19184698623192	5.08803293666023	Low_risk	2.25285781974765
TCGA-66-2780-01	1.0027397260274	1	0.348622115518798	7.81960064956679	5.54703049992505	High_risk	2.51418095821322
TCGA-85-7697-01	2.91232876712329	0	0.289131395758167	6.76119012904081	4.78388903880921	Low_risk	2.17076815259804
TCGA-56-A4BW-01	1.6027397260274	0	0.524584811087064	8.29605889707715	6.03913236400214	High_risk	2.70635676328543
TCGA-85-A4CN-01	2.84383561643836	0	0.404969242080603	7.13390411774262	4.87173426850958	Low_risk	2.28102471887339
TCGA-96-8170-01	1.45479452054795	0	0.427236555039522	6.96277087267421	5.46932388624758	Low_risk	2.32007752059726
TCGA-94-A4VJ-01	1.17808219178082	0	1.73334175217348	8.45505843208651	5.82098029517328	High_risk	2.86839490487703
TCGA-22-4604-01	1.09315068493151	1	0.476870340938796	8.56578353975045	4.72104221703674	High_risk	2.59596207403971
TCGA-58-A46L-01	4.72054794520548	0	0.882471789390829	8.09996079718932	6.29398964837889	High_risk	2.73929588405812
TCGA-85-8580-01	3.04931506849315	0	0.116103726688865	6.92695973968215	5.5635103003542	Low_risk	2.28430507407675
TCGA-21-5784-01	3.47397260273973	0	0.126297117718948	6.2405171514639	6.09546600085955	Low_risk	2.19671707110313
TCGA-NC-A5HL-01	0.241095890410959	1	0.153226853821499	6.29314135683861	6.17730241140325	Low_risk	2.22234481409153
TCGA-90-A4ED-01	1.68493150684932	0	1.39127808746682	8.23532406209705	3.29247258859984	High_risk	2.4576563350762
TCGA-68-A59J-01	1.22739726027397	0	0.282511557844472	5.99655491244453	5.03944491616488	Low_risk	2.02860619229546
TCGA-60-2720-01	0.265753424657534	0	0.246671712639814	7.06930813238052	5.35908176781164	Low_risk	2.30748537851705
TCGA-94-8491-01	2.21917808219178	0	0.0361583536171067	7.0396385983439	5.47290650324125	Low_risk	2.28833874122123
TCGA-66-2793-01	0.838356164383562	1	0.285061271227057	7.13656785821135	5.01561312165797	Low_risk	2.28448118945452
TCGA-77-A5FZ-01	10.5150684931507	1	0.238990068984207	6.00979163438876	3.93084045367679	Low_risk	1.88687946000507
TCGA-21-1081-01	0.778082191780822	1	1.11315985110881	7.15566136955752	6.02865686086507	High_risk	2.5210907955776
TCGA-43-3920-01	2.75890410958904	0	0.370444366694896	6.83717498325197	5.12620995744936	Low_risk	2.24130303967188
TCGA-37-A5EL-01	3.13150684931507	1	0.306220884492838	7.71680023354334	6.43051146345729	High_risk	2.59642473022863
TCGA-37-3789-01	0.0356164383561644	0	1.6644866071796	8.69232432600947	6.93908130185938	High_risk	3.05386692385129
TCGA-60-2724-01	1.96438356164384	0	0.373729126243736	6.44645470087512	6.19791007967398	Low_risk	2.28768067779236
TCGA-77-7337-01	8.91232876712329	1	0.344397653421541	6.49513790999582	6.26779324525553	Low_risk	2.30377504272928
TCGA-85-8276-01	2.87671232876712	0	0.770501934036154	5.89417381204966	3.05837679449277	Low_risk	1.81854419936509
TCGA-98-8022-01	2.55616438356164	1	0.459961659736717	8.79527161786168	5.80764392610553	High_risk	2.78230598640268
TCGA-66-2766-01	0.0849315068493151	0	0.110344206013308	6.56987972782635	5.58085863641769	Low_risk	2.20477037287192
TCGA-66-2792-01	2.5013698630137	0	0.362226892614764	7.33240978123437	5.6844211093048	High_risk	2.42266898380452
TCGA-56-5897-01	1.03561643835616	0	0.894669730508258	8.35369878039846	4.19274295886376	High_risk	2.53453719002225
TCGA-85-8277-01	0.841095890410959	1	0.184103667263432	8.11279554860572	5.19225370195346	High_risk	2.51525099759538
TCGA-39-5034-01	3.03287671232877	1	0.15707755680561	6.90976363269471	7.379201196992	High_risk	2.51359884135923
TCGA-22-5473-01	5.2958904109589	1	0.145880964814488	7.03957620919357	5.68120397978202	High_risk	2.3284023568077
TCGA-66-2767-01	0.167123287671233	0	0.768054959099088	6.47237362059107	5.81056020274754	Low_risk	2.29495322737354
TCGA-37-4133-01	0.652054794520548	0	0.0499805680669981	4.86317821415521	5.39471791467006	Low_risk	1.78667411192246
TCGA-56-A49D-01	1.74520547945205	0	0.360560424851443	6.24941779918506	4.60262335313575	Low_risk	2.04100490206363
TCGA-60-2723-01	2.99178082191781	0	0.182699167825984	6.99758236133457	5.07008204692673	Low_risk	2.2468121282846
TCGA-94-8035-01	0.334246575342466	0	0.229838983790874	6.29298109389415	5.44343996594579	Low_risk	2.13987882699492
TCGA-18-3421-01	7.24657534246575	0	0.0711066447215847	5.97194080479086	5.72660681969931	Low_risk	2.08248641420448
TCGA-22-4599-01	3.18082191780822	1	0.323277931995729	6.29672518042227	5.266781154572	Low_risk	2.13040094710854
TCGA-63-A5MS-01	6.52328767123288	0	0.653393680921892	6.63336510442059	4.33143992961593	Low_risk	2.13118401399969
TCGA-56-8201-01	1.08767123287671	1	1.2432448898241	7.38618147994781	4.82389900103627	High_risk	2.43859581980584
TCGA-85-8052-01	2.01095890410959	0	0.51043855652363	7.13307610495015	5.64488452268322	High_risk	2.39130310670559
TCGA-22-5492-01	1.38630136986301	1	0.0206147574966464	7.03411109469555	5.82006987996174	High_risk	2.32870593499749
TCGA-O2-A52N-01	2.75616438356164	1	1.70311116271277	7.558389419267	6.45552604556767	High_risk	2.74088255709073
TCGA-34-5234-01	6.22191780821918	0	0.141868890935752	5.72226011640136	5.06713494898756	Low_risk	1.95203048976957
TCGA-98-A53I-01	1.54794520547945	0	0.222613235152053	7.18800738206724	5.01015338685552	Low_risk	2.2875379590439
TCGA-66-2785-01	0.164383561643836	0	0.356394508557496	5.6547031822984	5.47647544567019	Low_risk	2.01532959948589
TCGA-63-A5MN-01	0.945205479452055	1	0.611145980424948	6.53429305596763	4.76769708275577	Low_risk	2.15813531098318
TCGA-85-A4QR-01	1.64383561643836	0	0.152959445162819	5.74211022475317	5.29614526891625	Low_risk	1.98669614766611
TCGA-39-5027-01	8.51506849315068	0	0.0858277407475844	6.95978295451933	4.83418128508917	Low_risk	2.19632630669416
TCGA-66-2788-01	1.91506849315068	0	0.894093235358935	6.86734126026048	5.90528012033386	High_risk	2.41241422713802
TCGA-21-1072-01	8.26301369863014	0	0.171691379530789	7.99317280762564	5.54896658252887	High_risk	2.53133891982464
TCGA-51-4081-01	2.4958904109589	0	0.919054190007342	8.09292557004309	4.20800770865251	High_risk	2.48040709927268
TCGA-22-1005-01	5.35068493150685	1	0.344074775776883	7.25363796057563	4.66840828254878	Low_risk	2.27492121192414
TCGA-L3-A524-01	1.34246575342466	1	0.370175945813928	7.64837086955592	5.97461155017438	High_risk	2.53177350603059
TCGA-O2-A52W-01	0.715068493150685	1	0.156906838799515	5.61738930768761	5.524015890643	Low_risk	1.98752501891374
TCGA-60-2708-01	6.7041095890411	0	0.767937783044385	8.22382908882429	4.77802649768501	High_risk	2.56249730616323
TCGA-85-A513-01	2.49315068493151	0	0.179605575058333	6.08332600825528	4.46720125299916	Low_risk	1.96337178781008
TCGA-77-7465-01	2.71232876712329	0	0.062630776819727	5.76987270051877	4.87800224113278	Low_risk	1.92902529719683
TCGA-58-8393-01	2.8986301369863	0	0.431384727037673	6.84042869347452	5.49017760730468	Low_risk	2.29547640613518
TCGA-77-A5G1-01	11.0301369863014	0	2.73361856064129	6.91599849936959	5.5682475123474	High_risk	2.61453438835184
TCGA-34-5232-01	6.76986301369863	0	0.138703284319392	6.65584166891289	5.32407242418535	Low_risk	2.1956196006428
TCGA-60-2709-01	4.12328767123288	0	0.344540363967465	6.57033372312149	4.36168282847874	Low_risk	2.08149817620775
TCGA-43-A56V-01	1.0027397260274	0	0.352403709367847	7.1028032036733	5.20701165345503	Low_risk	2.3094021081986
TCGA-34-5928-01	3.27671232876712	0	1.02169019594277	6.40706553429243	6.65426924550147	High_risk	2.41826802248606
TCGA-56-A4ZK-01	1.56164383561644	0	0.272162094996767	6.88015079641251	4.98085380152959	Low_risk	2.22032686014417
TCGA-39-5037-01	4.63013698630137	0	0.152800849926483	6.47926941554726	4.50623609740467	Low_risk	2.05466844590608
TCGA-77-8131-01	1.04931506849315	1	0.488611752758987	6.66903177364727	5.37218020761736	Low_risk	2.24904957867562
TCGA-77-6842-01	2.46301369863014	1	0.101675183581689	7.02156836149408	4.9580097581192	Low_risk	2.22789846596535
TCGA-96-7544-01	5.91780821917808	1	0.161983288161487	5.89928558205811	5.58143755197098	Low_risk	2.05931090279376
TCGA-18-3415-01	7.67945205479452	1	0.296419959992908	7.01601694500105	5.14623246677251	Low_risk	2.27498439121113
TCGA-66-2794-01	4.50684931506849	0	0.052888387970146	7.00809040634378	6.22413437876553	High_risk	2.37763773028785
TCGA-90-7767-01	0.243835616438356	0	0.487263666324743	7.5419391669633	4.21894634502665	Low_risk	2.30203496936585
TCGA-85-6560-01	3.44931506849315	0	0.28885343335857	6.74736543672371	4.89562394429903	Low_risk	2.18162803292657
TCGA-58-A46M-01	2.93698630136986	0	0.0734530916077644	8.43669478964538	5.55346765330524	High_risk	2.6200258006259
TCGA-66-2777-01	0.167123287671233	0	0.32308742862193	8.67807847773878	4.87013072580897	High_risk	2.62063783913817
TCGA-77-8139-01	8.67397260273973	0	0.46497094438368	7.22614434892171	5.00222055803872	High_risk	2.32594221958365
TCGA-58-A46K-01	2.86301369863014	1	0.225064332507186	8.08764223113374	5.5516874592181	High_risk	2.55987750447928
TCGA-77-A5G7-01	0.493150684931507	1	0.362358305363668	6.67473265435053	5.86652914738509	Low_risk	2.296397935855
TCGA-85-A4CL-01	2.52328767123288	1	0.547442053837841	6.37490857659473	4.72664952032477	Low_risk	2.1087511302749
TCGA-18-3416-01	2.66575342465753	1	0.0589721006782719	5.76034464006193	3.40950907549571	Low_risk	1.74200275913354
TCGA-43-5668-01	1.53150684931507	1	0.213740369961398	8.11031071425033	5.23520786879519	High_risk	2.52384159823975
TCGA-43-5670-01	2.32602739726027	0	0.539118870227726	7.20041717683767	6.67351097131129	High_risk	2.53937823421198
TCGA-21-1082-01	9.98356164383562	0	0.473018682703634	6.16277238253943	5.36857950723725	Low_risk	2.1318041516476
TCGA-NC-A5HD-01	0.00547945205479452	1	0.116351480701751	6.96734766047707	4.35279263467611	Low_risk	2.14146731578172
TCGA-66-2769-01	0.589041095890411	1	0.849389632607334	7.40965427964207	6.21871025343086	High_risk	2.56909061595782
TCGA-33-4547-01	6.62739726027397	0	0.424517162018087	6.35816909660738	5.12536439447263	Low_risk	2.13942388021781
TCGA-21-1071-01	3.90684931506849	1	1.35632922694566	6.80863237962936	6.20588063689159	High_risk	2.49549605079751
TCGA-33-AASD-01	9.24931506849315	1	2.28268861230862	8.14390469160006	5.97034424446173	High_risk	2.88628696764524
TCGA-39-5029-01	2.02739726027397	1	0.600543427126746	8.19957940191824	5.93617745991947	High_risk	2.68118609999634
TCGA-MF-A522-01	0.986301369863014	1	0.0477966112367122	8.39565828300645	5.12507295579514	High_risk	2.55367056288156
TCGA-51-4079-01	0.0328767123287671	1	0.197548700074019	7.81069989644616	5.13081872826796	High_risk	2.44073021711352
